# Supplementary material for: Phylogenetic diversification and fitness trade-offs of TetA variants in mediating eravacycline resistance in Klebsiella pneumoniae
Source: Antimicrob Agents Chemother. 2025 Dec 30;70(2):e00671-25. doi: 10.1128/aac.00671-25 (PMC12888893; doi:10.1128/aac.00671-25)
Supplement: Supplemental tables — Tables S1 to S5. [file aac.00671-25-s0002.xlsx]

## Sheet: Table S1
Table S1. Epidemiological characteristics of K. pneumoniae carrying tetA variants
Description	Accession	Plasmid name	TetA type	Inc type	Isolate accession	MLST	Country	Continent	Host	Isolation source	Isolation date
Klebsiella pneumoniae strain M21014 plasmid p21014_170Kb, complete sequence	ON925022.1	p21014_170Kb	TetA-1.1	IncC	N/A	N/A	Argentina	South America	Homo sapiens	N/A	2016
Klebsiella pneumoniae 3863 plasmid pKpn3863, complete sequence	MZ465528.1	pKpn3863	TetA-2.1	IncC	N/A	N/A	Argentina: Ciudad Autonoma de Buenos Aires	South America	Homo sapiens	BAL	2004
Klebsiella pneumoniae isolate KSB2_2B-sc-2280339 genome assembly, plasmid: 2	LR890344.1	2	TetA-1.1	IncFIB(K)	LR890343.1	ST323	Australia	Oceania	Homo sapiens	rectal swab	2014
Klebsiella pneumoniae isolate INF354-sc-2280183 genome assembly, plasmid: 2	LR890370.1	2	TetA-1.1	IncFIB(K)	LR890369.1	ST29	Australia	Oceania	Homo sapiens	urine	2014
Klebsiella pneumoniae isolate INF148-sc-2279987 genome assembly, chromosome: 1	LR890381.1	INF148-sc-2279987	TetA-1.1	Chromosomal	LR890381.1	ST323	Australia	Oceania	Homo sapiens	urine	2013
Klebsiella pneumoniae isolate INF171-sc-2280028 genome assembly, chromosome: 1	LR890446.1	INF171-sc-2280028	TetA-1.1	Chromosomal	LR890446.1	ST711	Australia	Oceania	Homo sapiens	urine	2013
Klebsiella pneumoniae isolate KSB2_8B-sc-2280349 genome assembly, plasmid: 2	LR890452.1	2	TetA-1.1	IncFIB(K)	LR890451.1	ST323	Australia	Oceania	Homo sapiens	rectal swab	2014
Klebsiella pneumoniae isolate KSB2_5A-sc-2280323 genome assembly, chromosome: 1	LR890531.1	KSB2_5A-sc-2280323	TetA-1.1	Chromosomal	LR890531.1	ST323	Australia	Oceania	Homo sapiens	rectal swab	2014
Klebsiella pneumoniae isolate INF359-sc-2280194 genome assembly, plasmid: 2	LR890617.1	2	TetA-1.1	IncFIB(K)	LR890616.1	ST17	Australia	Oceania	Homo sapiens	urine	2014
Klebsiella pneumoniae strain INF322 plasmid unnamed1, complete sequence	CP024483.1	unnamed1	TetA-1.1	IncFIB(K)	CP024482.1	ST29	Australia	Oceania	Homo spaiens	N/A	2014
Klebsiella pneumoniae strain INF249 chromosome, complete genome	CP024489.1	INF249	TetA-1.1	Chromosomal	CP024489.1	ST29	Australia	Oceania	Homo spaiens	urine	2013
Klebsiella pneumoniae strain KSB1_4E plasmid unnamed1, complete sequence	CP024500.1	unnamed1	TetA-1.1	IncFIB(K)	CP024499.1	ST323	Australia	Oceania	Homo spaiens	N/A	2013
Klebsiella pneumoniae strain INF158 plasmid unnamed1, complete sequence	CP024522.1	unnamed1	TetA-1.1	IncC	CP024521.1	ST340	Australia	Oceania	Homo spaiens	CSF	2013
Klebsiella pneumoniae strain INF157 plasmid unnamed1, complete sequence	CP024529.1	unnamed1	TetA-1.1	IncC	CP024528.1	ST340	Australia	Oceania	Homo spaiens	Blood	2013
Klebsiella pneumoniae strain KSB1_9D plasmid unnamed1, complete sequence	CP024536.1	unnamed1	TetA-1.1	IncC	CP024535.1	ST340	Australia	Oceania	Homo spaiens	rectal swab	2013
Klebsiella pneumoniae strain INF164 plasmid unnamed1, complete sequence	CP024557.1	unnamed1	TetA-1.1	IncC	CP024556.1	ST340	Australia	Oceania	Homo sapiens	urine	2013
Klebsiella pneumoniae strain INF278 plasmid unnamed1, complete sequence	CP024564.1	unnamed1	TetA-1.1	IncC	CP024563.1	ST340	Australia	Oceania	Homo sapiens	urine	2014
Klebsiella pneumoniae strain INF361 plasmid pINF361.3, complete sequence	CP110556.1	pINF361.3	TetA-1.1	NHF	CP110557.1	ST491	Australia	Oceania	Homo sapiens	urine	2014
Klebsiella pneumoniae strain INF346 plasmid pINF346.3, complete sequence	CP110569.1	pINF346.3	TetA-1.1	NHF	CP110568.1	ST37	Australia	Oceania	Homo sapiens	sputum	2014
Klebsiella pneumoniae strain INF344 plasmid pINF344.3, complete sequence	CP110572.1	pINF344.3	TetA-1.1	NHF	CP110571.1	ST491	Australia	Oceania	Homo sapiens	urine	2014
Klebsiella pneumoniae strain INF303 plasmid pINF302.3, complete sequence	CP110586.1	pINF302.3	TetA-1.1	IncFIB(K)	CP110587.1	ST323	Australia	Oceania	Homo sapiens	sputum	2014
Klebsiella pneumoniae strain INF300 plasmid pINF300.2, complete sequence	CP110591.1	pINF300.2	TetA-1.1	IncC/IncFIB(K)	CP110592.1	ST17	Australia	Oceania	Homo sapiens	urine	2014
Klebsiella pneumoniae strain INF247 plasmid pINF247.1, complete sequence	CP110731.1	pINF247.1	TetA-1.1	IncFII(pHN7A8)/IncFIA(HI1)/Col156	CP110732.1	ST3062	Australia	Oceania	Homo sapiens	urine	2013
Klebsiella pneumoniae strain INF188 plasmid pINF188.2, complete sequence	CP110771.1	pINF188.2	TetA-1.1	IncFIB(K)	CP110770.1	ST5871	Australia	Oceania	Homo sapiens	wound swab	2013
Klebsiella pneumoniae isolate INF133-sc-2279960 genome assembly, plasmid: 3	LR890191.1	3	TetA-1.1	IncFIB(K)	LR890189.1	ST323	Australia	Oceania	Homo sapiens	wound swab	2013
Klebsiella pneumoniae isolate INF008-sc-2279879 genome assembly, plasmid: 2	LR890203.1	2	TetA-1.1	IncFIB(K)	LR890202.1	ST221	Australia	Oceania	Homo sapiens	urine	2013
Klebsiella pneumoniae isolate KSB1_6J genome assembly, plasmid: 2	LR890231.1	2	TetA-1.1	IncFIB(K)	LR890230.1	ST323	Australia	Oceania	Homo sapiens	rectal swab	2014
Klebsiella pneumoniae isolate INF250-sc-2280154 genome assembly, plasmid: 2	LR890375.1	2	TetA-1.1	IncFIB(K)	LR890374.1	ST29	Australia	Oceania	Homo sapiens	urine	2013
Klebsiella pneumoniae isolate INF333 genome assembly, plasmid: 2	LR890385.1	2	TetA-1.1	IncFIB(K)	LR890384.1	ST323	Australia	Oceania	Homo sapiens	sputum	2014
Klebsiella pneumoniae isolate KSB2_2C-sc-2280354 genome assembly, plasmid: 2	LR890392.1	2	TetA-1.1	IncFIB(K)	LR890391.1	ST323	Australia	Oceania	Homo sapiens	rectal swab	2014
Klebsiella pneumoniae isolate INF345-sc-2280164 genome assembly, plasmid: 3	LR890401.1	3	TetA-1.1	IncFIB(K)	LR890399.1	ST347	Australia	Oceania	Homo sapiens	wound swab	2014
Klebsiella pneumoniae isolate INF313-sc-2280106 genome assembly, plasmid: 2	LR890416.1	2	TetA-1.1	IncFIB(K)	LR890415.1	ST29	Australia	Oceania	Homo sapiens	urine	2014
Klebsiella pneumoniae isolate INF142-sc-2279977 genome assembly, plasmid: 2	LR890548.1	2	TetA-1.1	IncC	LR890547.1	ST340	Australia	Oceania	Homo sapiens	urine	2013
Klebsiella pneumoniae isolate KSB2_9A-sc-2280332 genome assembly, plasmid: 2	LR890565.1	2	TetA-1.1	IncFIB(K)	LR890564.1	ST323	Australia	Oceania	Homo sapiens	rectal swab	2014
Klebsiella pneumoniae isolate INF279-sc-2280202 genome assembly, plasmid: 2	LR890680.1	2	TetA-1.1	IncFIB(K)	LR890679.1	ST29	Australia	Oceania	Homo sapiens	urine	2014
Klebsiella pneumoniae isolate KSB2_9B genome assembly, plasmid: 3	LR890712.1	3	TetA-1.1	IncR	LR890679.1	ST25	Australia	Oceania	Homo sapiens	rectal swab	2014
Klebsiella pneumoniae isolate INF323-sc-2280125 genome assembly, plasmid: 2	LR890736.1	2	TetA-1.1	IncFIB(K)	LR890735.1	ST5822	Australia	Oceania	Homo sapiens	would swab	2014
Klebsiella pneumoniae strain INF281 plasmid pINF281.10, complete sequence	CP110604.1	pINF281.10	TetA-2.1	IncC	CP110601.1	ST231	Australia	Oceania	Homo sapiens	wound swab	2014
Klebsiella pneumoniae strain INF299 plasmid pINF299.6, complete sequence	CP110729.1	pINF299.6	TetA-2.1	IncC	CP110727.1	ST231	Australia	Oceania	Homo sapiens	Tissue	2014
Klebsiella pneumoniae isolate INF310-sc-2280104 genome assembly, plasmid: 3	LR890256.1	3	TetA-2.1	IncC	LR890254.1	ST231	Australia	Oceania	Homo sapiens	wound swab	2014
Klebsiella pneumoniae isolate KSB1_5H-sc-2280283 genome assembly, plasmid: 3	LR890502.1	3	TetA-2.1	IncC	LR890500.1	ST231	Australia	Oceania	Homo sapiens	rectal swab	2014
Klebsiella pneumoniae isolate KSB1_5D plasmid unnamed1, complete sequence	CP024192.1	unnamed1	TetA-1.1	IncC	CP024191.1	ST340	Australia:Melbourne	Oceania	Homo sapiens	rectal swab	2013
Klebsiella pneumoniae strain S01 plasmid pKPS01_p1, complete sequence	CP048390.1	pKPS01_p1	TetA-1.1	IncFIB(K)	CP048389.1	ST15	Australia:Melbourne	Oceania	Homo sapiens	N/A	2016
Klebsiella pneumoniae strain KSB2_6C plasmid pKSB2_6C_2, complete sequence	CP083786.1	pKSB2_6C_2	TetA-1.1	NHF	CP083784.1	ST37	Australia:Melbourne	Oceania	Homo spaiens	rectal swab	2014
Klebsiella pneumoniae strain KPN342 plasmid pKPN342_1, complete sequence	CP089384.1	pKPN342_1	TetA-1.1	IncFIB(K)	CP089383.1	ST2856	Australia:Melbourne	Oceania	Homo sapiens	urine	2017
Klebsiella pneumoniae strain INF277 plasmid pINF277.2, complete sequence	CP110610.1	pINF277.2	TetA-1.1	IncFIB(K)	CP110608.1	ST323	Australia:Melbourne	Oceania	Homo sapiens	BAL	2014
Klebsiella pneumoniae strain INF298 plasmid pINF298.6, complete sequence	CP110595.1	pINF298.6	TetA-2.1	IncC	CP110594.1	ST231	Australia:Melbourne	Oceania	Homo sapiens	wound	2014
Klebsiella pneumoniae subsp. pneumoniae RTE-E3 DNA, complete genome: sequence1	AP025034.1	RTE-E3	TetA-1.1	Chromosomal	AP025034.1	ST323	Bangladesh:Dhaka	Asia	Environment	N/A	2019
Klebsiella pneumoniae strain BD_DM_782 plasmid punnamed1, complete sequence	CP046382.1	punnamed1	TetA-1.1	IncFIB(K)	CP046381.1	ST15	Bangladesh:Dhaka	Asia	Homo sapiens	N/A	2017
Klebsiella pneumoniae strain BD_DM_697 plasmid punnamed1	CP046940.1	punnamed1	TetA-1.1	IncFIB(K)	CP046939.1	ST15	Bangladesh:Dhaka	Asia	Homo sapiens	N/A	2017
Klebsiella pneumoniae strain BD_DM_914 plasmid punnamed1, complete sequence	CP046950.1	punnamed1	TetA-1.1	IncFIB(K)	CP046949.1	ST15	Bangladesh:Dhaka	Asia	Homo sapiens	N/A	2017
Klebsiella pneumoniae strain dm602b plasmid p_dm602b_NDM1, complete sequence	CP095570.1	p_dm602b_NDM1	TetA-1.1	IncC/IncFIB(K)	N/A	N/A	Bangladesh:Dhaka	Asia	Homo sapiens	Wound swab	2017
Klebsiella pneumoniae strain Kp36336 plasmid pSID1	CP066512.1	pSID1	TetA-5.1	IncHI2/IncHI2A/repB	CP066511.1	ST893	Belgium:Brussels	Europe	Homo sapiens	Tissue samples	2019
Klebsiella pneumoniae subsp. pneumoniae strain A246 plasmid pA246-CTX-M-3, complete sequence	MT265678.1	pA246-CTX-M-3	TetA-2.1	IncFII(K)/IncQ1/repB(R1701)	N/A	ST2121	Brazil	South America	Animal	Loxodonta africana	2018
Klebsiella pneumoniae subsp. pneumoniae strain BR21 plasmid pIncN, complete sequence	CP018887.1	pIncN	TetA-1.1	IncFIB(pQil)/IncN	CP018885.1	ST437	Brazil:Rio de Janeiro	South America	Homo sapiens	urine	2009
Klebsiella pneumoniae strain N16-03892 plasmid pKp3892, complete sequence	CP047272.1	pKp3892	TetA-2.1	IncC	CP047271.1	ST1454	Canada	North America	Homo sapiens	rectal swab	2016
Klebsiella pneumoniae strain FDAARGOS_443 plasmid unnamed1, complete sequence	CP023937.1	unnamed1	TetA-1.1	IncFIB(K)	CP023933.1	ST11	Canada:BC	North America	Homo sapiens	rectal swab	2012
Klebsiella pneumoniae strain KpN01 plasmid pKpN01-CTX, complete sequence	CP012988.3	pKpN01-CTX	TetA-1.1	NHF	CP012987.1	ST278	Canada:Calgary	North America	Homo sapiens	urine	2013
Klebsiella pneumoniae strain KpN06 plasmid pKpN06-CTX, complete sequence	CP012993.2	pKpN06-CTX	TetA-1.1	NHF	CP012992.1	ST278	Canada:Calgary	North America	Homo sapiens	blood	2013
Klebsiella pneumoniae subsp. pneumoniae strain CCRI-22199 plasmid pKp199-1, complete sequence	CP035536.1	pKp199-1	TetA-1.1	IncFIB(K)	CP035540.1	ST11	Canada:Quebec City	North America	Homo sapiens	anal sample	2012
Klebsiella pneumoniae strain C0674 plasmid p1423_1, complete sequence	CP061833.1	p1423_1	TetA-1.1	IncFIB(K)	CP061832.1	ST25-R	Chile	South America	Homo sapiens	blood	2017
Klebsiella pneumoniae strain C0674 plasmid p1423_2, complete sequence	CP061834.1	p1423_2	TetA-1.1	IncR	CP061832.1	ST25	Chile	South America	Homo sapiens	blood	2017
Klebsiella pneumoniae strain KP17-16 plasmid p17-16-CTX, complete sequence	MK192097.1	p17-16-CTX	TetA-1.1	IncFIB(K)	CP034077.1	ST15	China	Asia	Homo sapiens male	Sputum	2017
Klebsiella pneumoniae strain KP18-3-8 plasmid pKP18-3-8-IncFII, complete sequence	MT035876.1	pKP18-3-8-IncFII	TetA-1.1	IncFII(pSDP9R)	CP048430.1	ST11	China	Asia	Homo sapiens male	Urine	2018
Klebsiella pneumoniae strain KP18-2079 plasmid pKP18-2079_tetA, complete sequence	MT090960.1	pKP18-2079_tetA	TetA-1.1	IncFII(pSDP9R)	CP048933.1	ST11	China	Asia	Homo sapiens	blood from male	2018
Klebsiella pneumoniae strain ATCC BAA 2146 plasmid plas1, complete sequence	CP087273.1	plas1	TetA-1.1	IncFIB(K)	CP087272.1	ST11	China	Asia	Homo sapiens	laboratory	2021
Klebsiella pneumoniae strain 46 plasmid pKP46-mcr10, complete sequence	CP088124.1	pKP46-mcr10	TetA-1.1	IncFIB(K)	CP088120.1	ST11	China	Asia	Animal	Animal:chicken stool	2020
Klebsiella pneumoniae strain 46 plasmid pKP46-5, complete sequence	CP088123.1	pKP46-5	TetA-1.1	IncQ1/IncR	CP088120.1	ST11-R	China	Asia	Animal	Animal:chicken stool	2020
Klebsiella pneumoniae strain KPK3 plasmid pKPK3-3, complete sequence	CP090346.1	pKPK3-3	TetA-1.1	IncFII(pSDP9R)	CP090343.1	ST11	China	Asia	Homo sapiens	clinical isolate	2020
Klebsiella pneumoniae strain CRK3022 plasmid pCRK3022-1, complete sequence	CP091331.1	pCRK3022-1	TetA-1.1	IncFIB(K)	CP091330.1	ST15	China	Asia	Homo sapiens	N/A	2018
Klebsiella pneumoniae strain SHX180 plasmid pSHX180-1, complete sequence	CP094513.1	pSHX180-1	TetA-1.1	IncR	CP094512.1	ST4523	China	Asia	Homo sapiens	blood	2018
Klebsiella pneumoniae strain RJKP41 plasmid pRJKP41-2, complete sequence	CP100074.1	pRJKP41-2	TetA-1.1	IncFII(pSDP9R)	CP100072.1	ST15	China	Asia	Homo sapiens	blood	2018
Klebsiella pneumoniae strain HSKP86 plasmid pHSKP86-1, complete sequence	CP100085.1	pHSKP86-1	TetA-1.1	IncFIB(K)	CP100084.1	ST15	China	Asia	Homo sapiens	sputum	2018
Klebsiella pneumoniae strain HSKP5 plasmid pHSKP5-1, complete sequence	CP100095.1	pHSKP5-1	TetA-1.1	IncFIB(K)	CP100094.1	ST15-R	China	Asia	Homo sapiens	sputum	2018
Klebsiella pneumoniae strain HSKP5 plasmid pHSKP5-3, complete sequence	CP100097.1	pHSKP5-3	TetA-1.1	IncFII(pSDP9R)	CP100094.1	ST15	China	Asia	Homo sapiens	sputum	2018
Klebsiella pneumoniae strain HSKP43 plasmid pHSKP43-1, complete sequence	CP100099.1	pHSKP43-1	TetA-1.1	IncFIB(K)	CP100098.1	ST15-R	China	Asia	Homo sapiens	sputum	2018
Klebsiella pneumoniae strain HSKP43 plasmid pHSKP43-3, complete sequence	CP100101.1	pHSKP43-3	TetA-1.1	IncFII(pSDP9R)	CP100098.1	ST15	China	Asia	Homo sapiens	sputum	2018
Klebsiella pneumoniae strain HSKP107 plasmid pHSKP107-1, complete sequence	CP100107.1	pHSKP107-1	TetA-1.1	IncFIB(K)	CP100106.1	ST15-R	China	Asia	Homo sapiens	sputum	2018
Klebsiella pneumoniae strain HSKP107 plasmid pHSKP107-3, complete sequence	CP100109.1	pHSKP107-3	TetA-1.1	IncFII(pSDP9R)	CP100106.1	ST15	China	Asia	Homo sapiens	sputum	2018
Klebsiella pneumoniae strain HSKP104 plasmid pHSKP104-1, complete sequence	CP100111.1	pHSKP104-1	TetA-1.1	IncFIB(K)	CP100110.1	ST15-R	China	Asia	Homo sapiens	sputum	2018
Klebsiella pneumoniae strain HSKP104 plasmid pHSKP104-3, complete sequence	CP100113.1	pHSKP104-3	TetA-1.1	IncFII(pSDP9R)	CP100110.1	ST15	China	Asia	Homo sapiens	sputum	2018
Klebsiella pneumoniae strain GZKP13 plasmid pGZKP13-1, complete sequence	CP100121.1	pGZKP13-1	TetA-1.1	IncFIB(AP001918) /IncR	CP100120.1	ST15-R	China	Asia	Homo sapiens	urine	2018
Klebsiella pneumoniae strain GZKP13 plasmid pGZKP13-2, complete sequence	CP100122.1	pGZKP13-2	TetA-1.1	NHF	CP100120.1	ST15	China	Asia	Homo sapiens	urine	2018
Klebsiella pneumoniae strain YZ-58 plasmid pYZ-58-173k, complete sequence	CP109774.1	pYZ-58-173k	TetA-1.1	IncFIB(K)	CP109772.1	ST5	China	Asia	Animal	Animal:pork	2020
Klebsiella pneumoniae strain FK563 plasmid p1FK563, complete sequence	CP110194.1	p1FK563	TetA-1.1	IncFIA/IncFII(pRSB107)/Col156	CP110193.1	ST37	China	Asia	Homo sapiens	blood	2014
Klebsiella pneumoniae isolate 98fb0f42-b809-11e8-aae5-3c4a9275d6c8 genome assembly, chromosome: 1	LR596807.1	1	TetA-1.1	Chromosomal	LR596807.1	ST11	China	Asia	Homo sapiens	blood	2015
Klebsiella pneumoniae isolate 97706988-b809-11e8-aae5-3c4a9275d6c8 genome assembly, chromosome: 1	LR596813.1	1	TetA-1.1	Chromosomal	LR596813.1	ST11	China	Asia	Homo sapiens	blood	2014
Klebsiella pneumoniae isolate 975dbbbc-b809-11e8-aae5-3c4a9275d6c8 genome assembly, chromosome: 1	LR596814.1	1	TetA-1.1	Chromosomal	LR596814.1	ST11	China	Asia	Homo sapiens	blood	2014
Klebsiella pneumoniae strain KP13-53 plasmid pKP13-53-tet(A), complete sequence	MN268580.1	pKP13-53-tet(A)	TetA-1.1	IncFIB(K)	N/A	N/A	China	Asia	Homo sapiens	Blood	2013
Klebsiella pneumoniae strain KP267 plasmid pKPC-CR-HvKP267, complete sequence	MG053313.1	pKPC-CR-HvKP267	TetA-1.1	NHF	N/A	N/A	China	Asia	Homo sapiens	N/A	2015
Klebsiella pneumoniae strain SCKLB138 plasmid pSCKLB138-1, complete sequence	MH161192.1	pSCKLB138-1	TetA-1.1	IncFII	N/A	ST709	China	Asia	Animal	Chicken:rectal swab	2016
Klebsiella pneumoniae plasmid unnamed, complete sequence	MK181633.1	unnamed	TetA-1.1	IncFIB(K)/IncFIB(pNDM-Mar)/IncHI1B(pNDM-Mar)	N/A	N/A	China	Asia	Homo sapiens male	Blood	2017
Klebsiella pneumoniae strain KP18-29 plasmid p18-29tetA, complete sequence	MK248692.1	p18-29tetA	TetA-1.1	IncFII(K)/IncQ1/IncR	N/A	N/A	China	Asia	Homo sapiens	urine	2018
Klebsiella pneumoniae strain C6364 plasmid pC6364_NDM, complete sequence	MZ532980.1	pC6364_NDM	TetA-1.1	IncFIB(K)	N/A	N/A	China	Asia	Homo sapiens	sputum	2019
Klebsiella pneumoniae strain D610 plasmid pD610-HI2	MG288680.1	pD610-HI2	TetA-1.1	IncHI2A	N/A	N/A	China	Asia	N/A	N/A	<2017
Klebsiella pneumoniae strain KP1572 plasmid pIMP1572, complete sequence	MH464586.1	pIMP1572	TetA-1.1	repB(R1701)	N/A	ST1083	China	Asia	Homo sapiens	sputum from a neonate	<2018
Klebsiella pneumoniae strain AY1012 plasmid p1012KPC2	OP351670.1	p1012KPC2	TetA-1.1	IncR/ColRNAI	N/A	N/A	China	Asia	Homo sapiens	urine	<2022
Klebsiella pneumoniae strain RJ119 plasmid pRJ119-NDM1, complete sequence	KX636095.1	pRJ119-NDM1	TetA-1.1	IncC/IncFIB(K)	N/A	ST307	China	Asia	Homo spaiens	the wound of a female burn patient	2015
Klebsiella pneumoniae strain KP16-19 plasmid pKP16-19-tet(A), complete sequence	MN480462.1	pKP16-19-tet(A)	TetA-1.1	IncB/O/K/Z	N/A	ST65	China	Asia	Homo sapiens	sputum	2016
Klebsiella pneumoniae strain KP18-50 plasmid pKP18-50-tet(A), complete sequence	MN268581.1	pKP18-50-tet(A)	TetA-1.1	IncR	N/A	N/A	China	Asia	Homo sapiens male	Blood	2018
Klebsiella pneumoniae strain SC24 plasmid pKSC24, complete sequence	KX443408.2	pKSC24	TetA-1.1	IncR/repB(R1701)	N/A	N/A	China	Asia	Animal	Chicken	<2016
Klebsiella pneumoniae strain 358573 plasmid p358573-KPC, complete sequence	MN891675.1	p358573-KPC	TetA-1.1	IncFIB(K)	N/A	N/A	China	Asia	N/A	N/A	<2019
Klebsiella pneumoniae strain SCM96 plasmid pSCM96-1, complete sequence	CP028717.1	pSCM96-1	TetA-2.1	IncFII(K)/IncQ1/repB(R1701)	CP028716.1	ST15	China	Asia	Homo sapiens	Sputum	2017
Klebsiella pneumoniae strain LYS105A plasmid pLYS105A-2, complete sequence	MW581616.1	pLYS105A-2	TetA-2.1	IncFII(K)/IncQ1/repB(R1701)	CP068033.1	ST967	China	Asia	Animal	Peafowl liver	2019
Klebsiella pneumoniae strain AR8416 plasmid p2, complete sequence	CP081818.1	p2	TetA-2.1	IncR	CP081816.1	ST5214	China	Asia	Homo sapiens	N/A	2019
Klebsiella pneumoniae strain KP53 plasmid P2-NDM-1, complete sequence	OL348378.1	P2-NDM-1	TetA-2.1	IncC	CP087669.1	ST37	China	Asia	Animal	Animal:Poultry farms, housefly	2016
Klebsiella pneumoniae strain IM007 plasmid pIM007_ESBL, complete sequence	CP095430.1	pIM007_ESBL	TetA-2.1	IncFII(K)/repB(R1701)	CP095428.1	ST11	China	Asia	Homo sapiens	sputum	2019
Klebsiella pneumoniae strain KP167 plasmid pKP167-261, complete sequence	CP098759.1	pKP167-261	TetA-2.1	IncFIB(K)	CP098758.1	ST45	China	Asia	Homo sapiens	secretions	2020
Klebsiella pneumoniae strain 5589 plasmid p5589-mcr-8, complete sequence	CP102079.1	p5589-mcr-8	TetA-2.1	IncFII(K)	CP102077.1	ST273	China	Asia	Homo sapiens	blood	2022
Klebsiella pneumoniae strain KP22 plasmid pKP22, complete sequence	OL804390.1	pKP22	TetA-2.1	IncC	N/A	ST1	China	Asia	Animal	Animal:Chicken cloaca	2017
Klebsiella pneumoniae strain KP113 plasmid KP113-OXA-10, complete sequence	ON023483.1	KP113-OXA-10	TetA-2.1	IncC	N/A	N/A	China	Asia	Environment	Environment:soil	2020
Klebsiella pneumoniae strain 10-148 plasmid pHS28 streptomycin resistance protein A (strA), streptomycin resistance protein B (strB), hypothetical protein (pHS28-3), tetracycline resistance repressor protein (tetR), tetracycline efflux protein (tetA), hypothetical protein (pHS28-6), and hypothetical protein (pHS28-7) genes, complete cds; and hypothetical protein (pHS28-8) gene, partial cds	KC495078.1	pHS28	TetA-2.1	NHF	N/A	N/A	China	Asia	Homo sapiens	urine	2010
Klebsiella pneumoniae strain KP19-3138 plasmid pKP19-3138-4, complete sequence	CP090620.1	pKP19-3138-4	TetA-2.2	IncFII(pHN7A8)	CP090622.1	ST1	China	Asia	Homo sapiens	bile	2019
Klebsiella pneumoniae strain 555 plasmid pSCKLB555-3, complete sequence	CP043935.1	pSCKLB555-3	TetA-2.5 + TetA-2.8	IncFII(pHN7A8)/IncX1	CP043932.1	ST3410	China	Asia	Animal	chicken	2018
Klebsiella pneumoniae isolate 91915c0c-b809-11e8-aae5-3c4a9275d6c8 genome assembly, chromosome: 1	LR596811.1	Kp_17035	TetA-3.1	Chromosomal	LR736022.1	ST11	China	Asia	Homo spaiens	blood	2014
Klebsiella pneumoniae genome assembly, plasmid: 15	LT968701.1	15	TetA-3.1	IncN	N/A	N/A	China	Asia	Homo sapiens	specimen	2018
Klebsiella pneumoniae strain KP15-2-53 plasmid pKP15-2-53-tet(A), complete sequence	MN480461.1	pKP15-2-53-tet(A)	TetA-3.1	IncFII(pHN7A8)/IncR	N/A	N/A	China	Asia	Homo sapiens	Blood	2019
Klebsiella pneumoniae strain KP14-46 plasmid pKP14-46-tet(A), complete sequence	MN486052.1	pKP14-46-tet(A)	TetA-3.1	IncN	N/A	N/A	China	Asia	Homo sapiens male	sputum	2019
Klebsiella pneumoniae strain 57 plasmid pKP57-3, complete sequence	CP088127.1	pKP57-3	TetA-3.2	IncQ1/IncR	CP088126.1	ST11-R	China	Asia	Animal	Animal:chicken stool	2020
Klebsiella pneumoniae strain KP7 isolate F plasmid pKP7, complete sequence	MZ690482.1	pKP7	TetA-6.1	IncFIB(K)	CP025088.1	ST1941	China	Asia	Animal	Animal:chicken cecum	2019
Klebsiella pneumoniae strain KP15 isolate D plasmid pKP15, complete sequence	MZ690487.1	pKP15	TetA-6.1	IncFIB(K)/IncR/repB(R1701)	CP087142.1	ST11	China	Asia	Animal	Animal:chicken cecum	2019
Klebsiella pneumoniae strain HSKP8 plasmid pHSKP8-2, complete sequence	CP100089.1	pHSKP8-2	TetA-6.1	IncFIB(K)	CP100087.1	ST15-R	China	Asia	Homo sapiens	sputum	2018
Klebsiella pneumoniae strain HSKP8 plasmid pHSKP8-3, complete sequence	CP100090.1	pHSKP8-3	TetA-6.1	IncFII(pSDP9R)	CP100087.1	ST15	China	Asia	Homo sapiens	sputum	2018
Klebsiella pneumoniae strain FK 6768 plasmid unnamed2, complete sequence	CP065556.1	unnamed2	truncated	IncFII(pSDP9R)	CP065554.1	ST11	China	Asia	Homo sapiens	feces	2019
Klebsiella pneumoniae strain KP53 plasmid P3-MCR-8, complete sequence	OL348381.1	P3-MCR-8	truncated	IncFII(K)	CP087669.1	ST37	China	Asia	Animal	Animal:Poultry farms, housefly	2016
Klebsiella pneumoniae strain 57 plasmid pKP57-mcr10, complete sequence	CP088129.1	pKP57-mcr10	truncated	IncFIB(K)	CP088126.1	ST11	China	Asia	Animal	Animal:chicken stool	2020
Klebsiella pneumoniae strain IM029 chromosome, complete genome	CP095426.1	IM029	truncated	Chromosomal	CP095426.1	ST11	China	Asia	Homo sapiens	sputum	2019
Klebsiella pneumoniae strain KP19-2796 plasmid pKP19-2796-2, complete sequence	CP096262.1	pKP19-2796-2	truncated	IncFIA(HI1)/IncR	CP096260.1	ST15	China	Asia	Homo sapiens	urine	2019
Klebsiella pneumoniae strain CVir17-16-YZ6g plasmid p17-15-vir-like, complete sequence	MN956836.1	p17-15-vir-like	truncated	IncFIB(K)/IncFIB(pNDM-Mar)/IncHI1B(pNDM-Mar)	N/A	ST15	China	Asia	Homo sapiens	Blood	2017
Klebsiella pneumoniae strain FRPDR plasmid pFRPDR_3, complete sequence	CP063762.1	pFRPDR_3	TetA-1.1	IncR	CP063759.1	ST11	China:Anhui	Asia	Homo sapiens	N/A	2020
Klebsiella pneumoniae strain 21072329 plasmid p21072329_1, complete sequence	CP095235.1	p21072329_1	TetA-1.1	IncR	CP095234.1	ST11	China:Anhui	Asia	Homo sapiens	sputum	2021
Klebsiella pneumoniae strain 21080237 plasmid p21080237_3, complete sequence	CP095243.1	p21080237_3	TetA-1.1	IncFII(pSDP9R)	CP095240.1	ST11	China:Anhui	Asia	Homo sapiens	Diversion fluid	2021
Klebsiella pneumoniae strain 21080534 plasmid p21080534_2, complete sequence	CP095249.1	p21080534_2	TetA-1.1	IncFII(pSDP9R)	CP095247.1	ST11	China:Anhui	Asia	Homo sapiens	Diversion fluid	2021
Klebsiella pneumoniae strain 21091025 plasmid p21091025_2, complete sequence	CP095266.1	p21091025_2	TetA-1.1	IncFII(pSDP9R)	CP095264.1	ST11	China:Anhui	Asia	Homo sapiens	sputum	2021
Klebsiella pneumoniae strain AY1024 plasmid p1024KPC2, complete sequence	OP351671.1	p1024KPC2	TetA-1.1	NHF	N/A	N/A	China:Anhui	Asia	Homo sapiens	urine	<2022
Klebsiella pneumoniae strain ZRKP04 plasmid unnamed1, complete sequence	CP050337.1	unnamed1	TetA-1.1	IncFIB(K)	CP050336.1	ST11	China:Beijing	Asia	homo sapiens	bronchoalveolar lavage	2019
Klebsiella pneumoniae strain ZRKP03 plasmid unnamed1, complete sequence	CP050343.1	unnamed1	TetA-1.1	IncFIB(K)	CP050342.1	ST11	China:Beijing	Asia	homo sapiens	bronchoalveolar lavage	2019
Klebsiella pneumoniae strain ZRKP02 plasmid unnamed1, complete sequence	CP050349.1	unnamed1	TetA-1.1	IncFIB(K)	CP050348.1	ST11	China:Beijing	Asia	Homo sapiens	sputum	2019
Klebsiella pneumoniae strain ZRKP01 plasmid unnamed1, complete sequence	CP050355.1	unnamed1	TetA-1.1	IncFIB(K)	CP050354.1	ST11	China:Beijing	Asia	Homo sapiens	sputum	2019
Klebsiella pneumoniae strain IR5065 chromosome, complete genome	CP061948.1	IR5065	TetA-1.1	Chromosomal	CP061948.1	ST383	China:Beijing	Asia	Homo sapiens	blood	2013
Klebsiella pneumoniae strain BJ20 plasmid pBJ20-tetA, complete sequence	MN310373.1	pBJ20-tetA	TetA-1.1	IncFIB(K)	CP082212.1	ST11	China:Beijing	Asia	Homo sapiens	Unknown	2017
Klebsiella pneumoniae strain IR1230_1 plasmid unnamed5, complete sequence	CP097668.1	unnamed5	TetA-1.1	IncFIA/IncFIB(AP001918)	CP097663.1	ST11	China:Beijing	Asia	Homo sapiens	N/A	2022
Klebsiella pneumoniae strain IR12073_1 plasmid unnamed4, complete sequence	CP097687.1	unnamed4	TetA-1.1	IncFIB(K)	CP097683.1	ST11	China:Beijing	Asia	Homo sapiens	N/A	2022
Klebsiella pneumoniae strain IR12079_1 plasmid unnamed1, complete sequence	CP097689.1	unnamed1	TetA-1.1	IncFIB(K)	CP097688.1	ST11	China:Beijing	Asia	Homo sapiens	N/A	2022
Klebsiella pneumoniae strain IR12182_1 plasmid unnamed2, complete sequence	CP097696.1	unnamed2	TetA-1.1	IncFIB(K)	CP097694.1	ST11	China:Beijing	Asia	Homo sapiens	N/A	2022
Klebsiella pneumoniae strain 1642 plasmid p1642-2, complete sequence	MF156696.1	p1642-2	TetA-1.1	IncFIB(K)	N/A	N/A	China:Beijing	Asia	Homo sapiens	bronchoalveolar lavage fluid	2014
Klebsiella pneumoniae strain A3295 plasmid pA3295-KPC, complete sequence	MG764553.1	pA3295-KPC	TetA-1.1	IncFII(pHN7A8)/IncN/repB(R1701)	N/A	N/A	China:Beijing	Asia	Homo sapiens	sputum from a pneumonia patient	2016
Klebsiella pneumoniae strain 2016071221 plasmid p71221-mphA, complete sequence	MN310374.1	p71221-mphA	TetA-1.1	IncFIB(K)	N/A	N/A	China:Beijing	Asia	Homo sapiens	Urine	2016
Klebsiella pneumoniae strain 8 plasmid pBJYY8-1KPC, complete sequence	MT840284.1	pBJYY8-1KPC	TetA-1.1	NHF	N/A	N/A	China:Beijing	Asia	N/A	N/A	<2020
Klebsiella pneumoniae strain K64 plasmid pTET-4, complete sequence	CP102394.1	pTET-4	TetA-1.6	IncFII(pSDP9R)	CP102390.1	ST11	China:Beijing	Asia	Homo sapiens	blood	2021
Klebsiella pneumoniae strain 11935 plasmid p11935-Ct1/2, complete sequence	MN310370.1	p11935-Ct1/2	TetA-2.1	IncC	N/A	N/A	China:Beijing	Asia	Homo sapiens	sputum	2013
Klebsiella pneumoniae strain IR1251 plasmid unnamed1, complete sequence	CP068573.1	unnamed1	TetA-2.2	IncC/IncQ1	CP068572.1	ST11	China:Beijing	Asia	Homo sapiens	sputum	2015
Klebsiella pneumoniae strain IR1230_1 plasmid unnamed4, complete sequence	CP097667.1	unnamed4	TetA-2.2	IncC	CP097663.1	ST11-R	China:Beijing	Asia	Homo sapiens	N/A	2022
Klebsiella pneumoniae isolate NY13307 plasmid pNY13307-1, complete sequence	CP109964.1	pNY13307-1	TetA-2.2	IncC/IncQ1/repB(R1701)	CP109963.1	ST11	China:Beijing	Asia	Homo sapiens	N/A	2017
Klebsiella pneumoniae strain Kpn47 plasmid pKpn47-Ct1/2, complete sequence	MN310369.1	pKpn47-Ct1/2	TetA-2.2	IncC	N/A	N/A	China:Beijing	Asia	Homo sapiens	sputum	2015
Klebsiella pneumoniae strain IR5755 plasmid unnamed2, complete sequence	CP061972.1	unnamed2	TetA-23	IncFII(K)/IncQ1/repB(R1701)	CP061970.1	ST1128	China:Beijing	Asia	Homo sapiens	urine	2018
Klebsiella pneumoniae strain 8 plasmid pBJYY8-2KPC, complete sequence	MT840285.1	pBJYY8-2KPC	truncated	IncR	N/A	N/A	China:Beijing	Asia	N/A	N/A	<2020
Klebsiella pneumoniae strain KP32558 plasmid pKP32558-2-mcr8, complete sequence	CP076032.1	pKP32558-2-mcr8	TetA-2.1	IncFII(K)/IncQ1/repB(R1701)	CP076030.1	ST656	China:Bejing China-Japan Friendship Hospital	Asia	Homo sapiens	balf	2020
Klebsiella pneumoniae plasmid p911021-tetA, complete sequence	MG288679.1	p911021-tetA	TetA-1.1	IncFIB(K)	CP022882.1	ST11	China:Chongqing	Asia	Homo sapiens	urine	2014
Klebsiella pneumoniae strain 205880 plasmid p205880-6, complete sequence	CP030308.1	p205880-6	TetA-1.1	IncFII(K)/IncQ1/repB(R1701)	CP030302.1	ST290	China:Chongqing	Asia	Homo sapiens	Physical	2012
Klebsiella pneumoniae strain 11021 plasmid p11021-1, complete sequence	CP030318.1	p11021-1	TetA-1.1	IncFIB(K)	CP030317.1	ST11	China:Chongqing	Asia	Homo sapiens	Physical	2014
Klebsiella pneumoniae strain 2e plasmid unnamed1, complete sequence	CP040176.1	unnamed1	TetA-1.1	IncFIB(K)	CP040175.1	ST4024	China:Chongqing	Asia	Homo sapiens	N/A	2017
Klebsiella pneumoniae strain hvKP12 plasmid phvKP12-C, complete sequence	CP103318.1	phvKP12-C	TetA-1.1	IncFII(pSDP9R)	CP103315.1	ST11	China:Chongqing	Asia	Homo sapiens	blood	2021
Klebsiella pneumoniae strain CY814036 plasmid pCY814036-iucA, complete sequence	CP093152.1	pCY814036-iucA	TetA-2.1	IncFIB(K)	CP093151.1	ST25	China:Chongqing	Asia	homo sapiens	N/A	2018
Klebsiella pneumoniae strain N201205880 plasmid p205880-Ct1/2, complete sequence	MF344573.1	p205880-Ct1/2	TetA-2.2	IncC/IncN	N/A	N/A	China:Chongqing	Asia	Homo sapiens	sputum	2012
Klebsiella pneumoniae strain KP294 chromosome, complete genome	CP083445.1	KP294	TetA-1.1	Chromosomal	CP083445.1	ST37-R	China:Chongqing,Yongchuan	Asia	Homo sapiens	N/A	2020
Klebsiella pneumoniae strain KP294 plasmid pIMP4-KP294, complete sequence	CP083446.1	pIMP4-KP294	TetA-1.1	IncU	CP083445.1	ST37	China:Chongqing,Yongchuan	Asia	Homo sapiens	secretion	2020
Klebsiella pneumoniae strain AHM7C8I plasmid pHNAH8I-NDM, complete sequence	MH061195.1	pHNAH8I-NDM	TetA-2.1	IncC	N/A	N/A	China:Eastern China	Asia	Animal	Chicken	2018
Klebsiella pneumoniae strain ZZW20 plasmid pZZW20-108K, complete sequence	CP058961.1	pZZW20-108K	TetA-1.1	IncFII(K)/IncQ1	CP058960.1	ST11	China:Fujian	Asia	Environment	Environment:sewage	2018
Klebsiella pneumoniae strain C2051 plasmid pRes_C2051_ESBL	CP073922.1	pRes_C2051_ESBL	TetA-1.1	IncFII(K)/IncQ1/repB(R1701)	CP073920.1	ST65	China:Gansu	Asia	Homo sapiens	blood	2015
Klebsiella pneumoniae strain GD21SC417 plasmid pHNGS471-1, complete sequence	CP089510.1	pHNGS471-1	TetA-1.1	IncFIB(K)	CP089509.1	ST37	China:Guangdong	Asia	Environment	Sewage	2021
Klebsiella pneumoniae strain 283149 plasmid p283149-FII, complete sequence	MN823989.1	p283149-FII	TetA-1.1	IncFII(pHN7A8)/Col156	N/A	ST11	China:Guangdong	Asia	N/A	N/A	<2019
Klebsiella pneumoniae strain T877 plasmid pKPT877-hybrid, complete sequence	CP084242.1	pKPT877-hybrid	TetA-2.1	IncFIB(K)/IncX3	CP084241.1	ST43	China:Guangdong	Asia	Homo sapiens	N/A	2020
Klebsiella pneumoniae strain 427113 plasmid p427113-Ct1/2, complete sequence	MH917285.1	p427113-Ct1/2	TetA-2.2	IncC/IncQ1	MK413718.1	CBD	China:Guangdong	Asia	Homo sapiens	sputum	2013
Klebsiella pneumoniae subsp. pneumoniae strain KPN857 plasmid pC, complete sequence	CP090435.1	pC	TetA-1.1	IncFII(pSDP9R)	CP090432.1	ST11	China:Guangdong,Dongguan	Asia	Homo sapiens	blood	2021
Klebsiella pneumoniae strain 857 plasmid pC, complete sequence	CP109976.1	pC	TetA-1.1	IncFII(pSDP9R)	CP109973.1	ST11	China:Guangdong,Dongguan	Asia	Homo sapiens	N/A	2022
Klebsiella pneumoniae strain 857 plasmid pB, complete sequence	CP109975.1	pB	TetA-1.1	IncFII(pHN7A8)/IncR	CP109973.1	ST11-R	China:Guangdong,Dongguan	Asia	Homo sapiens	N/A	2022
Klebsiella pneumoniae strain S161-2 plasmid pS161-2.1, complete sequence	CP058545.1	pS161-2.1	TetA-1.1	repB(R1701)	CP058544.1	ST1269-R	China:Guangdong,Guangzhou	Asia	Animal	Animal:Manis javanica	2018
Klebsiella pneumoniae strain M169-3 plasmid pM169-3.1, complete sequence	CP063879.1	pM169-3.1	TetA-1.1	IncFIB(K)	CP063878.1	ST101	China:Guangdong,Guangzhou	Asia	Animal	Animal:Manis javanica	2018
Klebsiella pneumoniae strain M911-1 plasmid pM911-1.1, complete sequence	CP064130.1	pM911-1.1	TetA-1.1	IncFII(pSDP9R)	CP064129.1	CBD	China:Guangdong,Guangzhou	Asia	Animal	feces Aratinga solstitialis	2018
Klebsiella pneumoniae strain S245 plasmid pS245-1, complete sequence	CP114854.1	pS245-1	TetA-1.1	IncFIB(K)	CP114853.1	ST307	China:Guangdong,Guangzhou	Asia	Homo sapiens	Blood	2022
Klebsiella pneumoniae strain NDM-71 plasmid unnamed1, complete sequence	CP082937.1	unnamed1	TetA-2.1	IncFII(K)/repB(R1701)	CP082936.1	ST48	China:Guangdong,Guangzhou	Asia	Homo sapiens	BALF from children	2017
Klebsiella pneumoniae strain 526316 plasmid p526316-KPC, complete sequence	MH909327.1	p526316-KPC	TetA-2.2	IncC/IncQ1	N/A	N/A	China:Guangdong,Guangzhou	Asia	N/A	N/A	2012
Klebsiella pneumoniae strain S161-2 plasmid pS161-2.3, complete sequence	CP058547.1	pS161-2.3	truncated	NHF	CP058544.1	ST1269	China:Guangdong,Guangzhou	Asia	Animal	Manis javanica	2018
Klebsiella pneumoniae strain S165-1 plasmid pS165-1.1, complete sequence	CP058549.1	pS165-1.1	truncated	IncFIB(K)(pCAV1099-114)/IncHI1B(pNDM-MAR)	CP058548.1	ST231-R	China:Guangdong,Guangzhou	Asia	Animal	Animal:Manis javanica	2018
Klebsiella pneumoniae strain S165-1 plasmid pS165-1.2, complete sequence	CP058550.1	pS165-1.2	truncated	IncFII(K)/repB(R1701)	CP058548.1	ST231	China:Guangdong,Guangzhou	Asia	Animal	Animal:Manis javanica	2018
Klebsiella pneumoniae strain S90-2 plasmid pS90-2.3, complete sequence	CP063884.1	pS90-2.3	truncated	IncR	CP063881.1	ST629	China:Guangdong,Guangzhou	Asia	Animal	feces wild chuka	2018
Klebsiella pneumoniae strain S130-1 plasmid pS130-1, complete sequence	CP063866.1	pS130	TetA-1.1	IncFIB(K)	CP063865.1	ST5511	China:Guangdong,Heyuan	Asia	Animal	Black-collared Starling	2019
Klebsiella pneumoniae strain S166-1 plasmid pS166-1.1, complete sequence	CP063946.1	pS166-1.1	TetA-1.1	IncHI1B(pNDM-Mar)/IncR/repB	CP063945.1	CBD	China:Guangdong,Shenzhen	Asia	Animal	Manis javanica	2019
Klebsiella pneumoniae strain SZP4-9-2 plasmid pSZP4-9-2-151k, complete sequence	CP075261.1	pSZP4-9-2-151k	TetA-2.4	IncFII(K)/IncX1/repB(R1701)	CP075256.1	ST147	China:Guangdong,Shenzhen	Asia	Animal	Animal:pork	2019
Klebsiella pneumoniae strain hvKP319 plasmid unnamed3, complete sequence	CP101767.1	unnamed3	TetA-1.1	IncFII(pSDP9R)	CP101764.1	ST11	China:Guangdong,Zhanjiang	Asia	Homo sapiens	sputum	2022
Klebsiella pneumoniae strain hvKP323 plasmid unnamed2, complete sequence	CP101772.1	unnamed2	TetA-1.1	IncFII(pSDP9R)	CP101770.1	ST11	China:Guangdong,Zhanjiang	Asia	Homo sapiens	sputum	2022
Klebsiella pneumoniae strain hvKP340 plasmid unnamed7, complete sequence	CP101783.1	unnamed7	TetA-1.1	IncFII(pSDP9R)	CP101776.1	ST11	China:Guangdong,Zhanjiang	Asia	Homo sapiens	sputum	2022
Klebsiella pneumoniae strain hvKP841 plasmid unnamed4, complete sequence	CP101788.1	unnamed4	TetA-1.1	IncFII(pSDP9R)	CP101784.1	ST11	China:Guangdong,Zhanjiang	Asia	Homo sapiens	sputum	2022
Klebsiella pneumoniae strain KPN247 plasmid unnamed2, complete sequence	CP072498.1	unnamed2	TetA-2.1	IncR	CP072496.1	ST5214	China:Guangdong,Zhanjiang	Asia	Homo sapiens	sputum	2020
Klebsiella pneumoniae strain ZY393 plasmid pZY1393-3, complete sequence	CP076674.1	pZY1393-3	TetA-1.1	IncFII(pSDP9R)	CP076671.1	CBD	China:Guangdong,Zhuhai	Asia	Homo sapiens	flushing fluid	2020
Klebsiella pneumoniae strain KP0079 plasmid pKP0079-3, complete sequence	CP102839.1	pKP0079-3	TetA-1.1	IncFII(pSDP9R)	CP102836.1	ST751	China:Guangdong,Zhuhai	Asia	Homo sapiens	Bronchoalveolar lavage fluid	2022
Klebsiella pneumoniae strain KP8132 plasmid pKP81322, complete sequence	CP104314.1	pKP81322	TetA-1.1	IncFII(pSDP9R)	CP104312.1	ST751	China:Guangdong,Zhuhai	Asia	Homo sapiens	Urine	2022
Klebsiella pneumoniae strain KP0937 plasmid pKP0937-3, complete sequence	CP106763.1	pKP0937-3	TetA-1.1	IncFII(pSDP9R)	CP106760.1	ST11	China:Guangdong,Zhuhai	Asia	Homo sapiens	sputum	2022
Klebsiella pneumoniae strain KP1650 plasmid pKP1650-3, complete sequence	CP109951.1	pKP1650-3	TetA-1.1	IncFII(pSDP9R)	CP109948.1	ST751	China:Guangdong,Zhuhai	Asia	Homo sapiens	Bronchoalveolar lavage fluid	2022
Klebsiella pneumoniae isolate KP7626 plasmid pKP7626, complete sequence	CP110370.1	pKP7626	TetA-1.1	IncFIB(K)	CP110369.1	ST101	China:Guangdong,Zhuhai	Asia	Homo sapiens	puncture fluid	2022
Klebsiella pneumoniae strain KP2722 plasmid pKP2722-3, complete sequence	CP116906.1	pKP2722-3	TetA-1.1	IncFII(pSDP9R)	CP116903.1	ST11	China:Guangdong,Zhuhai	Asia	Homo sapiens	sputum	2022
Klebsiella pneumoniae strain KP4962 plasmid pKP4962-1, complete sequence	CP102834.1	pKP4962-1	TetA-2.1	IncFII(K)/repB(R1701)	CP102833.1	ST25	China:Guangdong,Zhuhai	Asia	Homo sapiens	sputum	2022
Klebsiella pneumoniae strain KP1601 plasmid pKP1601-2, complete sequence	CP095123.1	pKP1601-2	TetA-3.1	IncN	CP095121.1	ST656	China:Guangdong,Zhuhai	Asia	Homo sapiens	blood	2021
Klebsiella pneumoniae strain b1-2L plasmid pb1-2L-2, complete sequence	CP072458.1	pb1-2L-2	TetA-4.1	IncFIA(HI1)/IncFIB(K)/IncN	CP072456.1	ST727	China:Guangxi	Asia	Animal	swine	2019
Klebsiella pneumoniae strain K-1L plasmid pK-1L-1, complete sequence	CP072461.1	pK-1L-1	TetA-4.1	IncFIA(HI1)/IncFIB(K)/IncN	CP072460.1	ST727	China:Guangxi	Asia	Animal	swine	2019
Klebsiella pneumoniae plasmid pKC1-1/2a, complete sequence	MT559999.1	pKC1-1/2a	TetA-2.2	IncC	N/A	ST423	China:Hebei	Asia	Animal	cloacal swab	2015
Klebsiella pneumoniae plasmid pKC2-1/2a, complete sequence	MT560000.1	pKC2-1/2a	TetA-2.2	IncC	N/A	ST423	China:Hebei	Asia	Animal	cloacal swab	2016
Klebsiella pneumoniae strain M1026-3Ar plasmid pM1026-3Ar.1, complete sequence	CP063859.1	pM1026-3Ar.1	TetA-1.1	IncFIB(K)/IncQ1	CP063858.1	ST1-R	China:Hebei,Baoding	Asia	Animal	White-lipped Deer	2019
Klebsiella pneumoniae strain N1059-5At plasmid pN1059-5At, complete sequence	CP063857.1	pN1059-5At	TetA-2.1	IncFII(K)/IncQ1/repB(R1701)	CP063856.1	ST791	China:Hebei,Baoding	Asia	Animal	cows	2019
Klebsiella pneumoniae strain M1023-4Ar plasmid pM1023-4Ar.4, complete sequence	CP063855.1	pM1023-4Ar.4	TetA-2.2	IncFII(pHN7A8)	CP063851.1	ST1	China:Hebei,Baoding	Asia	Animal	feces wild yak	2019
Klebsiella pneumoniae strain M1023-4Ar plasmid pM1023-4Ar.1, complete sequence	CP063852.1	pM1023-4Ar.1	truncated	IncFIB(K)/IncQ1	CP063851.1	ST1-R	China:Hebei,Baoding	Asia	Animal	wild yak feces	2019
Klebsiella pneumoniae strain M1026-3Ar plasmid pM1026-3Ar.3, complete sequence	CP063861.1	pM1026-3Ar.3	truncated	IncFII(pHN7A8)	CP063858.1	ST1	China:Hebei,Baoding	Asia	Animal	White-lipped Deer	2019
Klebsiella pneumoniae strain 309074 plasmid p309074-1, complete sequence	CP030297.1	p309074-1	TetA-1.1	IncFIB(K)	CP030296.1	ST1	China:Hebei,Handan	Asia	Homo sapiens	Physical	2013
Klebsiella pneumoniae strain BS361-1 plasmid pBS361-1, complete sequence	CP063886.1	pBS361-1	TetA-1.1	IncR	CP063885.1	ST1565	China:Hebei,Tangshan	Asia	Homo sapiens	stool	2019
Klebsiella pneumoniae strain BM327-1 plasmid pBM327-1, complete sequence	CP063907.1	pBM327-1	TetA-1.1	IncR	CP063906.1	ST1565	China:Hebei,Tangshan	Asia	Homo sapiens	stool	2019
Klebsiella pneumoniae strain BS326-3 plasmid pBS326-3, complete sequence	CP063935.1	pBS326-3	TetA-1.1	IncR	CP063934.1	ST1565	China:Hebei,Tangshan	Asia	Homo sapiens	stool	2019
Klebsiella pneumoniae strain BS317-1 plasmid pBS317-1.2, complete sequence	CP063938.1	pBS317-1.2	TetA-1.1	IncR	CP063936.1	ST1035	China:Hebei,Tangshan	Asia	Homo sapiens	stool	2019
Klebsiella pneumoniae strain BS329-2 plasmid pBS329-2, complete sequence	CP063944.1	pBS329-2	TetA-1.1	IncR	CP063943.1	ST1565	China:Hebei,Tangshan	Asia	Homo sapiens	stool	2019
Klebsiella pneumoniae strain BM336-2-1 plasmid pBM336-2-1, complete sequence	CP063914.1	pBM336-2-1	TetA-28	IncFIB(K)/IncQ1	CP063913.1	ST36	China:Hebei,Tangshan	Asia	Homo sapiens	feces	2019
Klebsiella pneumoniae strain A1825 plasmid pA1825-KPC, complete sequence	MT810360.1	pA1825-KPC	TetA-1.1	IncFIB(K)	N/A	N/A	China:Heilongjiang,Haerbin	Asia	N/A	N/A	<2020
Klebsiella pneumoniae strain HC139 plasmid pHC139-5copy, complete sequence	CP061843.1	pHC139-5copy	TetA-2.1	IncFII(K)/repB(R1701)	CP061842.1	CBD	China:Henan	Asia	Animal	feces chicken	2019
Klebsiella pneumoniae isolate KSH203 plasmid pKSH203-qnrS, complete sequence	CP034326.1	pKSH203-qnrS	TetA-1.1	IncFIB(K)	CP034327.1	ST11	China:Henan, Zhengzhou	Asia	Homo sapiens	blood	2018
Klebsiella pneumoniae isolate KSH203 plasmid pKSH203-CTX-M-3, complete sequence	CP034325.1	pKSH203-CTX-M-3	TetA-2.1	IncFII(K)/IncM1/IncQ1/repB(R1701)	CP034327.1	ST11-R	China:Henan, Zhengzhou	Asia	Homo sapiens	Blood	2018
Klebsiella pneumoniae strain C20 plasmid pC20-394kb, complete sequence	CP061360.1	C20-394kb	TetA-1.1	IncFIB(K)(pCAV1099-114)/IncHI1B(pNDM-MAR)	CP061359.1	ST304	China:Henan,ZhengZhou	Asia	Homo sapiens	infant sputum	2018
Klebsiella pneumoniae strain KP18-1 chromosome, complete genome	CP082001.1	KP18-1	TetA-1.1	Chromosomal	CP082001.1	ST11	China:Henan,Zhengzhou	Asia	Homo sapiens	blood	2018
Klebsiella pneumoniae strain KP18-41 chromosome, complete genome	CP082010.1	KP18-41	TetA-1.1	Chromosomal	CP082010.1	ST11	China:Henan,Zhengzhou	Asia	Homo sapiens	blood	2018
Klebsiella pneumoniae strain KP18-2050 chromosome, complete genome	CP082019.1	KP18-2050	TetA-1.1	Chromosomal	CP082019.1	ST11	China:Henan,Zhengzhou	Asia	Homo sapiens	blood	2018
Klebsiella pneumoniae strain KP18-2073 chromosome, complete genome	CP082024.1	KP18-2073	TetA-1.1	Chromosomal	CP082024.1	ST11	China:Henan,Zhengzhou	Asia	Homo sapiens	blood	2018
Klebsiella pneumoniae strain KP18-2138 chromosome, complete genome	CP082032.1	KP18-2138	TetA-1.1	Chromosomal	CP082032.1	ST11	China:Henan,Zhengzhou	Asia	Homo sapiens	blood	2018
Klebsiella pneumoniae strain KP18-2172 chromosome, complete genome	CP082037.1	KP18-2172	TetA-1.1	Chromosomal	CP082037.1	ST11	China:Henan,Zhengzhou	Asia	Homo sapiens	blood	2018
Klebsiella pneumoniae strain KP19-2196 plasmid pKP19-2196-1, complete sequence	CP082043.1	pKP19-2196-1	TetA-1.1	IncFIB(K)	CP082041.1	ST11	China:Henan,Zhengzhou	Asia	Homo sapiens	Hydrothorax	2019
Klebsiella pneumoniae strain M297-1 plasmid pM297-1.2, complete sequence	CP051492.1	pM297-1.2	TetA-2.1	IncFII(K)/IncQ1/repB(R1701)	CP051490.1	ST290	China:Henan,Zhengzhou zoo	Asia	Animal	feces red kangaroo	2019
Klebsiella pneumoniae strain STIN_94 plasmid unnamed1, complete sequence	CP054968.1	unnamed1 STIN_94	TetA-1.1	IncFIB(pNDM-Mar)	CP054967.1	ST1922-R	China:Hong Kong	Asia	Environment	Environment:Shatin WWTPs_94 WWTPs influent	2018
Klebsiella pneumoniae strain STIN_88 plasmid unnamed1, complete sequence	CP054991.1	unnamed1 STIN_88	TetA-1.1	IncFIB(K)(pCAV1099-114)/IncR	CP054990.1	CBD	China:Hong Kong	Asia	Environment	Environment:Shatin WWTPs_88 WWTPs influent	2018
Klebsiella pneumoniae strain SWHEFF_62 plasmid unnamed1, complete sequence	CP055034.1	unnamed1 SWHEFF_62	TetA-1.1	IncFIB(K)	CP055033.1	ST17	China:Hong Kong	Asia	Environment	Environment:Shek Wu Hui WWTPs_62 WWTPs effluent	2018
Klebsiella pneumoniae strain SWHE3 chromosome, complete genome	CP055061.1	SWHE3 chromosome	TetA-1.1	Chromosomal	CP055061.1	ST39	China:Hong Kong	Asia	Environment	Environment:Shek Wu Hui WWTPs_3 WWTPs effluent	2018
Klebsiella pneumoniae strain SWHE1 plasmid unnamed1, complete sequence	CP055067.1	unnamed1 SWHE1	TetA-1.1	IncFIB(K)/IncFII(K)/IncQ1	CP055066.1	ST4552	China:Hong Kong	Asia	Environment	Environment:Shek Wu Hui WWTPs_1 WWTPs effluent	2018
Klebsiella pneumoniae strain SWHIN_114 plasmid unnamed1, complete sequence	CP055088.1	unnamed1 SWHIN_114	TetA-1.1	IncR	CP055087.1	ST11	China:Hong Kong	Asia	Environment	Environment:Shek Wu Hui WWTPs_114 WWTPs influent	2018
Klebsiella pneumoniae strain SWHIN_100 plasmid unnamed1, complete sequence	CP055120.1	unnamed1 SWHIN_100	TetA-1.1	IncFIB(K)	CP055119.1	ST661	China:Hong Kong	Asia	Environment	Environment:Shek Wu Hui WWTPs_100 WWTPs influent	2018
Klebsiella pneumoniae strain STEFF_2 plasmid unnamed1, complete sequence	CP055211.1	unnamed1 STEFF_2	TetA-1.1	IncFIB(K)	CP055210.1	ST15	China:Hong Kong	Asia	Environment	Environment:Shatin WWTPs_2 WWTPs effluent	2018
Klebsiella pneumoniae strain STLE2 plasmid unnamed1, complete sequence	CP058858.1	unnamed1 STLE2	TetA-1.1	IncR	CP058857.1	ST11	China:Hong Kong	Asia	Environment	Stanley WWTPs_2 WWTPs effluent	2018
Klebsiella pneumoniae strain STLEFF_42 plasmid unnamed2, complete sequence	CP058868.1	unnamed2 STLEFF_42	TetA-1.1	IncR	CP058866.1	ST15	China:Hong Kong	Asia	Environment	Stanley WWTPs_42 WWTPs effluent	2018
Klebsiella pneumoniae subsp. pneumoniae strain SH2 plasmid pSH2-vir, complete sequence	MH643790.1	pSH2-vir	TetA-1.1	IncFII(pSDP9R)	N/A	ST11-R	China:Hong Kong	Asia	Homo sapiens	N/A	<2018
Klebsiella pneumoniae subsp. pneumoniae strain SH2 plasmid pSH2-KPC, complete sequence	MH643791.1	pSH2-KPC	TetA-1.1	IncFII(pSDP9R)/IncHI1B(pNDM-Mar)/repB	N/A	ST11	China:Hong Kong	Asia	Homo sapiens	N/A	<2018
Klebsiella pneumoniae subsp. pneumoniae strain HA2 plasmid pHA2-23-KPC, complete sequence	MH643787.1	pHA2-23-KPC	TetA-1.1	IncFII(pHN7A8)/IncR	N/A	ST11	China:Hong Kong	Asia	Homo sapiens	N/A	<2018
Klebsiella pneumoniae strain 16ZR-187 plasmid p16ZR-187-IncFII-83-R, complete sequence	MN182748.1	p16ZR-187-IncFII-83-R	TetA-1.1	IncFII(pSDP9R)	N/A	N/A	China:Hong Kong	Asia	Homo sapiens	N/A	<2019
Klebsiella pneumoniae strain HK02-026 plasmid pHK02-026, complete sequence	KY751926.1	pHK02-026	TetA-1.1	IncFII/IncR	N/A	ST11	China:Hong Kong	Asia	Homo sapiens	N/A	<2017
Klebsiella pneumoniae strain HKU57 plasmid pHKU57_3, complete sequence	CP063218.1	pHKU57_3	TetA-1.2	IncFIA(HI1)/IncR	CP063215.1	ST15	China:Hong Kong	Asia	Homo sapiens	N/A	2017
Klebsiella pneumoniae strain STIN_94 plasmid unnamed2, complete sequence	CP054969.1	unnamed2	TetA-2.1	IncFII(K)/IncQ1/repB(R1701)	CP054967.1	ST1922	China:Hong Kong	Asia	Environment	Environment:Shatin WWTPs_94 WWTPs influent	2018
Klebsiella pneumoniae strain STIN_93 plasmid unnamed1, complete sequence	CP054973.1	unnamed1	TetA-2.1	IncFII(K)/IncQ1/repB(R1701)	CP054972.1	ST2190	China:Hong Kong	Asia	Environment	Environment:Shatin WWTPs_93 WWTPs influent	2018
Klebsiella pneumoniae strain STIN_84 plasmid unnamed2, complete sequence	CP054999.1	unnamed2	TetA-2.1	IncFII(K)/repB(R1701)	CP054997.1	ST315	China:Hong Kong	Asia	Environment	Environment:Shatin WWTPs_84 WWTPs influent	2018
Klebsiella pneumoniae strain STIN_79 plasmid unnamed1, complete sequence	CP055004.1	unnamed1	TetA-2.1	IncR	CP055003.1	ST29	China:Hong Kong	Asia	Environment	Environment:Shatin WWTPs_79 WWTPs influent	2018
Klebsiella pneumoniae strain SWHE4 plasmid unnamed2, complete sequence	CP055059.1	unnamed2	TetA-2.1	IncFII(K)/IncQ1/repB(R1701)	CP055057.1	ST2601	China:Hong Kong	Asia	Environment	Environment:Shek Wu Hui WWTPs_4 WWTPs influent	2018
Klebsiella pneumoniae strain SWHIN_108 plasmid unnamed1, complete sequence	CP055097.1	unnamed1	TetA-2.1	IncFII(K)/IncQ1/repB(R1701)	CP055096.1	ST101	China:Hong Kong	Asia	Environment	Environment:Shek Wu Hui WWTPs_108 WWTPs influent	2018
Klebsiella pneumoniae strain STLIN_10 plasmid unnamed3, complete sequence	CP058746.1	unnamed3	TetA-2.1	NHF	CP058743.1	ST37	China:Hong Kong	Asia	Environment	Stanley WWTPs_19 WWTPs influent	2018
Klebsiella pneumoniae strain STLIN_19 plasmid unnamed3, complete sequence	CP058755.1	unnamed3	TetA-2.1	IncFII(K)/IncQ1/repB(R1701)	CP058752.1	CBD	China:Hong Kong	Asia	Environment	Stanley WWTPs_19 WWTPs influent	2018
Klebsiella pneumoniae strain STLIN_3 plasmid unnamed1, complete sequence	CP058759.1	unnamed1	TetA-2.1	IncFII(K)/IncQ1/repB(R1701)	CP058758.1	ST2871	China:Hong Kong	Asia	Environment	Stanley WWTPs_19 WWTPs influent	2018
Klebsiella pneumoniae plasmid Carbapenemase(KPC-2)_IncFII, complete sequence	CP050170.1	Carbapenemase(KPC-2)_IncFII	TetA-2.1	IncFII(K)/repB(R1701)	N/A	ST585	China:Hong Kong	Asia	Homo sapiens	rectal swab	2017
Klebsiella pneumoniae strain HKU49 plasmid pHKU49_CIP, complete sequence	MN543570.1	pHKU49_CIP	TetA-2.1	IncFII(K)/IncQ1/repB(R1701)	N/A	N/A	China:Hong Kong	Asia	Homo sapiens	N/A	2018
Klebsiella pneumoniae strain STIN_90 plasmid unnamed4, complete sequence	CP054988.1	unnamed4	TetA-2.2	IncR	CP054984.1	ST45	China:Hong Kong	Asia	Environment	Environment:Shatin WWTPs_90 WWTPs influent	2018
Klebsiella pneumoniae strain STIN_77 plasmid unnamed2, complete sequence	CP055007.1	unnamed2	TetA-2.2	IncR/IncX1	CP055005.1	ST11	China:Hong Kong	Asia	Environment	Environment:Shatin WWTPs_77 WWTPs influent	2018
Klebsiella pneumoniae strain SWHIN_106 plasmid unnamed2, complete sequence	CP055108.1	unnamed2	TetA-4.1	IncFIA(HI1)/IncFIB(K)/IncN	CP055106.1	ST661	China:Hong Kong	Asia	Environment	Environment:Shek Wu Hui WWTPs_106 WWTPs influent	2018
Klebsiella pneumoniae strain STLIN_14 plasmid unnamed1, complete sequence	CP058766.1	unnamed1	truncated	IncR	CP058765.1	CBD	China:Hong Kong	Asia	Environment	Stanley WWTPs_14 WWTPs influent	2018
Klebsiella pneumoniae strain STLIN_7 plasmid unnamed3, complete sequence	CP070331.1	unnamed3	truncated	IncFII(K)/IncQ1/repB(R1701)	CP070328.1	CBD	China:Hong Kong	Asia	Environment	Stanley WWTPs_7 WWTPs influent	2018
Klebsiella pneumoniae strain C2414 chromosome, complete genome	CP039819.1	C2414	TetA-1.1	Chromosomal	CP039819.1	ST11	China:Hubei,Wuhan	Asia	Homo sapiens	urine	2017
Klebsiella pneumoniae strain CRKP_45 plasmid unnamed2, complete sequence	CP107293.1	unnamed2	TetA-1.1	IncFII(pSDP9R)/IncFII(pHN7A8)/IncR	CP107291.1	ST11	China:Hubei,Wuhan	Asia	Homo sapiens	sputum	2018
Klebsiella pneumoniae strain CRKP_44 plasmid unnamed2, complete sequence	CP107299.1	unnamed2	TetA-1.1	IncFII(pSDP9R)/IncFII(pHN7A8)/IncR	CP107297.1	ST11	China:Hubei,Wuhan	Asia	Homo sapiens	sputum	2018
Klebsiella pneumoniae strain CRKP_41 plasmid unnamed4, complete sequence	CP107316.1	unnamed4	TetA-1.1	IncFII(pSDP9R)	CP107312.1	ST11	China:Hubei,Wuhan	Asia	Homo sapiens	lavage fluid	2018
Klebsiella pneumoniae strain CRKP_40 plasmid unnamed4, complete sequence	CP107324.1	unnamed4	TetA-1.1	IncFII(pSDP9R)	CP107320.1	ST11	China:Hubei,Wuhan	Asia	Homo sapiens	sputum	2018
Klebsiella pneumoniae strain CRKP_39 plasmid unnamed4, complete sequence	CP107331.1	unnamed4	TetA-1.1	IncFII(pSDP9R)	CP107327.1	ST11	China:Hubei,Wuhan	Asia	Homo sapiens	sputum	2018
Klebsiella pneumoniae strain CRKP_38 plasmid unnamed4, complete sequence	CP107338.1	unnamed4	TetA-1.1	IncFII(pSDP9R)	CP107334.1	ST11	China:Hubei,Wuhan	Asia	Homo sapiens	sputum	2018
Klebsiella pneumoniae strain CRKP_36 plasmid unnamed4, complete sequence	CP107349.1	unnamed4	TetA-1.1	IncFII(pSDP9R)	CP107345.1	ST11	China:Hubei,Wuhan	Asia	Homo sapiens	sputum	2018
Klebsiella pneumoniae strain CRKP_31 plasmid unnamed4, complete sequence	CP107376.1	unnamed4	TetA-1.1	IncFII(pSDP9R)	CP107372.1	ST11	China:Hubei,Wuhan	Asia	Homo sapiens	sputum	2018
Klebsiella pneumoniae strain CRKP_29 plasmid unnamed4, complete sequence	CP107387.1	unnamed4	TetA-1.1	IncFII(pSDP9R)	CP107383.1	ST11	China:Hubei,Wuhan	Asia	Homo sapiens	sputum	2018
Klebsiella pneumoniae strain KPC-2 plasmid pKP169-P4, complete sequence	CP078126.1	pKP169-P4	TetA-1.1	IncN	N/A	ST11	China:Hubei,Wuhan	Asia	Homo sapiens	sputum	2020
Klebsiella pneumoniae strain CRKP_35 plasmid unnamed2, complete sequence	CP107354.1	unnamed2	TetA-2.1	IncFII(K)/IncQ1	CP107352.1	ST1049	China:Hubei,Wuhan	Asia	Homo sapiens	sputum	2018
Klebsiella pneumoniae strain CRKP_18 plasmid unnamed2, complete sequence	CP107434.1	unnamed2	TetA-2.2	IncFII(pHN7A8)/IncN/IncX1	CP107432.1	ST11	China:Hubei,Wuhan	Asia	Homo sapiens	sputum	2018
Klebsiella pneumoniae strain KP20194d plasmid pKP20194d-p3, complete sequence	CP054735.1	pKP20194d-p3	TetA-1.1	IncFII(pSDP9R)	CP054732.1	ST11	China:Hunan	Asia	Homo sapiens	sputum	2019
Klebsiella pneumoniae strain KP20194c4 plasmid pKP20194c4-p3, complete sequence	CP054747.1	pKP20194c4-p3	TetA-1.1	IncFII(pSDP9R)	CP054744.1	ST11	China:Hunan	Asia	Homo sapines	ventilator	2019
Klebsiella pneumoniae strain KP20194c plasmid pKP20194c-p3, complete sequence	CP054759.1	pKP20194c-p3	TetA-1.1	IncFII(pSDP9R)	CP054756.1	ST11	China:Hunan	Asia	Homo sapiens	sputum	2019
Klebsiella pneumoniae strain KP20194b2 plasmid pKP20194b2-p3, complete sequence	CP054765.1	pKP20194b2-p3	TetA-1.1	IncFII(pSDP9R)	CP054762.1	ST11	China:Hunan	Asia	Homo sapiens	sputum	2019
Klebsiella pneumoniae strain 2e plasmid unnamed2	CP028480.1	unnamed2	truncated	IncFII(pSDP9R)	CP028478.1	ST3582	China:Hunan	Asia	N/A	N/A	2017
Klebsiella pneumoniae strain fekpn2511 chromosome, complete genome	CP068972.1	fekpn2511	TetA-1.1	Chromosomal	CP068972.1	ST290-R	China:Hunan,Hengyang	Asia	Homo sapiens	urine	2019
Klebsiella pneumoniae strain fekpn2511 plasmid pfekpn2511-1	CP068973.1	pfekpn2511-1	TetA-2.1	IncFIB(K)	CP068972.1	ST290	China:Hunan,Hengyang	Asia	Homo sapiens	urine	2019
Klebsiella pneumoniae strain KPWX136 plasmid pD, complete sequence	CP069176.1	pD	TetA-1.1	IncFII(pSDP9R)	CP069170.1	ST11	China:Jiangsu	Asia	Homo sapiens	sputum	2020
Klebsiella pneumoniae strain F726925 plasmid pF726925-2, complete sequence	CP081822.1	pF726925-2	TetA-1.1	IncFII(pSDP9R)	CP081820.1	ST11	China:Jiangsu	Asia	Homo sapiens	N/A	2015
Klebsiella pneumoniae strain TSNTC10-1 plasmid pTSNTC10-1_tmex_202k, complete sequence	CP113166.1	pSYCC22-1_4	TetA-1.1	IncFIB(K)(pCAV1099-114)/IncHI1B(pNDM-MAR)	CP113165.1	ST438	China:Jiangsu	Asia	Animal	Animal:chicken	2022
Klebsiella pneumoniae strain SCLC3-1 plasmid pSCLC3-1_4, complete sequence	CP113198.1	pSCLC3-1_4	TetA-1.1	IncR/ColKP3	CP113197.1	ST656	China:Jiangsu	Asia	Environment	environment	2022
Klebsiella pneumoniae strain SCLC4-1 plasmid pSCLC4-1_4, complete sequence	CP113205.1	pSCLC4-1_4	TetA-1.1	IncR/ColKP3	CP113202.1	ST656	China:Jiangsu	Asia	Environment	environment	2022
Klebsiella pneumoniae strain SYCC22-1 plasmid pSYCC22-1_4, complete sequence	CP113214.1	pSYCC22-1_4	TetA-1.1	IncN/IncR/IncX1/ColKP3	CP113211.1	ST656	China:Jiangsu	Asia	Animal	Animal:chicken	2022
Klebsiella pneumoniae strain SYCC6-1 plasmid pSYCC6-1_4, complete sequence	CP113224.1	pSYCC6-1_4	TetA-1.1	IncR/ColKP3	CP113222.1	ST656	China:Jiangsu	Asia	Animal	Animal:chicken	2022
Klebsiella pneumoniae strain TSNTC34-1 plasmid pTSNTC34-1_tmex_296k, complete sequence	CP113169.1	pTSNTC34-1_tmex_296k	TetA-2.1	IncFIB(pNDM-Mar)/IncHI1B(pNDM-MAR)	CP113168.1	ST273	China:Jiangsu	Asia	Animal	Animal:chicken	2022
Klebsiella pneumoniae strain SYCC1 plasmid pSYCC1_3, complete sequence	CP113180.1	pSYCC1_3	TetA-2.1	IncFII(K)/IncQ1/repB(R1701)	CP113178.1	ST15	China:Jiangsu	Asia	Animal	Animal:chicken	2022
Klebsiella pneumoniae strain SYCC2 plasmid pSYCC2_5, complete sequence	CP113189.1	pSYCC2_5	TetA-2.1	IncFII(K)/repB(R1701)	CP113191.1	ST15	China:Jiangsu	Asia	Animal	Animal:chicken	2022
Klebsiella pneumoniae strain SXC4-2 plasmid pSXC4-2_tmex_350k, complete sequence	CP113193.1	pSXC4-2_tmex_350k	TetA-2.2	IncFIB(pNDM-Mar)/IncHI1B(pNDM-Mar)/IncR/IncX1	CP113192.1	ST789	China:Jiangsu	Asia	Animal	chicken	2022
Klebsiella pneumoniae strain 675920 plasmid p675920-2, complete sequence	MF133496.1	p675920-2	TetA-1.1	IncFII(pSDP9R)	CP033242.1	ST11	China:Jiangsu,Lianyungang	Asia	Homo sapiens	sputum	2015
Klebsiella pneumoniae strain A1743 plasmid pA1743-FIIK	MN821372.1	pA1743-FIIK	TetA-1.1	repB(R1701)	N/A	N/A	China:Jiangsu,Nanjing	Asia	N/A	N/A	<2019
Klebsiella pneumoniae strain RGB7-1 plasmid pRGB7-1-180k, complete sequence	CP075253.1	pRGB7-1-180k	TetA-1.1	IncFIB(K)/IncQ1	CP075251.1	ST896-R	China:Jiangsu,Nantong	Asia	Animal	Animal:a blood sample of swine origin	2019
Klebsiella pneumoniae strain RGB7-1 plasmid pRGB7-1-78k, complete sequence	CP075254.1	pRGB7-1-78k	TetA-1.1	IncR	CP075251.1	ST896	China:Jiangsu,Nantong	Asia	Animal	Animal:a blood sample of swine origin	2019
Klebsiella pneumoniae strain RGF22-2-2 plasmid pRGF22-2-2-181k, complete sequence	CP075264.1	pRGF22-2-2-181k	TetA-1.1	IncFIB(K)/IncQ1	CP075262.1	ST896-R	China:Jiangsu,Nantong	Asia	Animal	Animal:a blood sample of swine origin	2019
Klebsiella pneumoniae strain RGF22-2-2 plasmid pRGF22-2-2-78k, complete sequence	CP075266.1	pRGF22-2-2-78k	TetA-1.1	IncQ1/IncR	CP075262.1	ST896	China:Jiangsu,Nantong	Asia	Animal	Animal:a blood sample of swine origin	2019
Klebsiella pneumoniae strain RGF85-1 plasmid pRGF85-1-181k, complete sequence	CP075272.1	pRGF85-1-181k	TetA-1.1	IncFIB(K)/IncQ1	CP075270.1	ST896-R	China:Jiangsu,Nantong	Asia	Animal	Animal:a blood sample of swine origin	2019
Klebsiella pneumoniae strain RGF85-1 plasmid pRGF85-1-78k, complete sequence	CP075273.1	pRGF85-1-78k	TetA-1.1	IncR	CP075270.1	ST896	China:Jiangsu,Nantong	Asia	Animal	Animal:a blood sample of swine origin	2019
Klebsiella pneumoniae strain RGT3-2 plasmid pRGT3-2-180k, complete sequence	CP075292.1	pRGT3-2-180k	TetA-1.1	IncFIB(K)/IncQ1	CP075290.1	ST896-R	China:Jiangsu,Nantong	Asia	Animal	Animal:carcass	2019
Klebsiella pneumoniae strain RGT3-2 plasmid pRGT3-2-78k, complete sequence	CP075293.1	pRGT3-2-78k	TetA-1.1	IncR	CP075290.1	ST896	China:Jiangsu,Nantong	Asia	Animal	Animal:carcass	2019
Klebsiella pneumoniae strain RGT5-2 plasmid pRGT5-2-181k, complete sequence	CP075297.1	pRGT5-2-181k	TetA-1.1	IncFIB(K)/IncQ1	CP075295.1	ST896-R	China:Jiangsu,Nantong	Asia	Animal	Animal:carcass	2019
Klebsiella pneumoniae strain RGT5-2 plasmid pRGT5-2-79k, complete sequence	CP075299.1	pRGT5-2-79k	TetA-1.1	IncR	CP075295.1	ST896	China:Jiangsu,Nantong	Asia	Animal	Animal:carcass	2019
Klebsiella pneumoniae strain RGT9-1 plasmid pRGT9-1-181k, complete sequence	CP075304.1	pRGT9-1-181k	TetA-1.1	IncFIB(K)/IncQ1	CP075302.1	ST896-R	China:Jiangsu,Nantong	Asia	Animal	Animal:carcass	2019
Klebsiella pneumoniae strain RGT9-1 plasmid pRGT9-1-78k, complete sequence	CP075305.1	pRGT9-1-78k	TetA-1.1	IncR	CP075302.1	ST896	China:Jiangsu,Nantong	Asia	Animal	Animal:carcass	2019
Klebsiella pneumoniae strain RGT34-2 plasmid pRGT34-2-122k, complete sequence	CP075310.1	pRGT34-2-122k	TetA-1.1	IncFII(K)	CP075307.1	ST180	China:Jiangsu,Nantong	Asia	Animal	Animal:carcass	2019
Klebsiella pneumoniae strain RGF20-1 plasmid pRGF20-1-181k, complete sequence	CP075453.1	pRGF20-1-181k	TetA-1.1	IncFIB(K)/IncQ1	CP075452.1	ST896-R	China:Jiangsu,Nantong	Asia	Animal	Animal:a blood sample of swine origin	2019
Klebsiella pneumoniae strain RGF20-1 plasmid pRGF20-1-78k, complete sequence	CP075454.1	pRGF20-1-78k	TetA-1.1	IncR	CP075452.1	ST896	China:Jiangsu,Nantong	Asia	Animal	Animal:a blood sample of swine origin	2019
Klebsiella pneumoniae strain RGF152-1 plasmid pRGF152-1-79k, complete sequence	CP075459.1	pRGF152-1-79k	TetA-1.1	IncR	CP075456.1	ST896	China:Jiangsu,Nantong	Asia	Animal	Animal:a blood sample of swine origin	2019
Klebsiella pneumoniae strain RGT40-1 plasmid pRGT40-1-181k, complete sequence	CP075549.1	pRGT40-1-181k	TetA-1.1	IncFIB(K)/IncQ1	CP075548.1	ST896-R	China:Jiangsu,Nantong	Asia	Animal	Animal:carcass	2019
Klebsiella pneumoniae strain RGT40-1 plasmid pRGT40-1-78k, complete sequence	CP075550.1	pRGT40-1-78k	TetA-1.1	IncR	CP075548.1	ST896	China:Jiangsu,Nantong	Asia	Animal	Animal:carcass	2019
Klebsiella pneumoniae strain RGF172-1 plasmid pRGF172-1-75k, complete sequence	CP075278.1	pRGF172-1-75k	TetA-2.1	IncFII(K)/repB(R1701)	CP075275.1	ST967	China:Jiangsu,Nantong	Asia	Animal	Animal:a blood sample of swine origin	2019
Klebsiella pneumoniae strain RGF99-1 plasmid pRGF99-1-75k, complete sequence	CP075554.1	pRGF99-1-75k	TetA-2.1	IncFII(K)/repB(R1701)	CP075552.1	ST967	China:Jiangsu,Nantong	Asia	Animal	Animal:a blood sample of swine origin	2019
Klebsiella pneumoniae strain RGF152-1 plasmid pRGF152-1-180k, complete sequence	CP075458.1	pRGF152-1-180k	truncated	IncFIB(K)/IncQ1	CP075456.1	ST896-R	China:Jiangsu,Nantong	Asia	Animal	Animal:a blood sample of swine origin	2019
Klebsiella pneumoniae strain K191663 plasmid pOXA1-191663, complete sequence	CP080359.1	pOXA1-191663	TetA-1.1	IncR	CP080353.1	ST16	China:Jiangsu,Wuxi	Asia	Homo sapiens	blood	2019
Klebsiella pneumoniae strain XY05-03 plasmid unnamed2, complete sequence	CP116493.1	unnamed2	TetA-1.1	NHF	CP116491.1	ST11	China:Jiangsu,Xuzhou	Asia	Homo sapiens	cerebrospinal fluid	2019
Klebsiella pneumoniae strain YTF44-1 plasmid pYTF44-1-tmexCD, complete sequence	CP075287.1	pYTF44-1-tmexCD	TetA-1.1	IncR	CP075286.1	ST11	China:Jiangsu,Yangzhou	Asia	Animal	Animal:a blood sample of swine origin	2020
Klebsiella pneumoniae strain YZH2487 plasmid pYUYZH2487-2, complete sequence	CP087708.1	pYUYZH2487-2	TetA-1.1	IncFIB(K)	CP087706.1	ST617	China:Jiangsu,Yangzhou	Asia	Homo sapiens	sputum	2020
Klebsiella pneumoniae strain YZH22127 plasmid pYUYZH22127-1, complete sequence	CP090390.1	pYUYZH22127-1	TetA-1.1	IncFIB(K)	CP090389.1	ST617	China:Jiangsu,Yangzhou	Asia	Homo sapiens	sputum	2020
Klebsiella pneumoniae strain YZH2429 plasmid pYUYZH2429-1, complete sequence	CP090394.1	pYUYZH2429-1	TetA-1.1	IncFIB(K)	CP090393.1	ST617	China:Jiangsu,Yangzhou	Asia	Homo sapiens	sputum	2020
Klebsiella pneumoniae strain S234 plasmid pS234-2, complete sequence	CP102188.1	pS234-2	TetA-1.1	IncFII(pSDP9R)	CP102186.1	ST11	China:Jiangxi	Asia	Homo sapiens	N/A	2017
Klebsiella pneumoniae strain S270v plasmid pS270V-4, complete sequence	CP102194.1	pS270V-4	TetA-1.1	IncFII(pSDP9R)	CP102192.1	ST11	China:Jiangxi	Asia	Homo sapiens	N/A	2021
Klebsiella pneumoniae strain 9949 plasmid unnamed3, complete sequence	CP050283.1	unnamed3	TetA-1.1	IncFII(pSDP9R)	CP050280.1	ST11	China:Jiangxi,Nanchang	Asia	Homo sapiens	blood	2017
Klebsiella pneumoniae strain JX-CR-hvKP-8 plasmid pJX8-2, complete sequence	CP064219.1	pJX8-2	TetA-1.1	IncFII(pSDP9R)	CP064217.1	ST11	China:Jiangxi,Nanchang	Asia	Homo sapiens	blood	2018/2019
Klebsiella pneumoniae strain JX-CR-hvKP-4 plasmid pJX4-3, complete sequence	CP064238.1	pJX4-3	TetA-1.1	IncFII(pSDP9R)	CP064235.1	ST11	China:Jiangxi,Nanchang	Asia	Homo sapiens	N/A	2018/2019
Klebsiella pneumoniae strain JX-CR-hvKP-3 plasmid pJX3-3, complete sequence	CP064244.1	pJX3-3	TetA-1.1	IncFII(pSDP9R)	CP064241.1	ST11	China:Jiangxi,Nanchang	Asia	Homo sapiens	N/A	2018/2019
Klebsiella pneumoniae strain JX-CR-hvKP-2 plasmid pJX2-1, complete sequence	CP064247.1	pJX2-1	TetA-1.1	IncFIB(K)	CP064246.1	ST11	China:Jiangxi,Nanchang	Asia	Homo sapiens	N/A	2018/2019
Klebsiella pneumoniae strain NUHL30457 plasmid p2, complete sequence	CP026588.1	p2	TetA-2.1	IncFII(K)/repB(R1701)	CP026586.1	ST86	China:Jiangxi,Nanchang	Asia	Homo sapiens	N/A	2016
Klebsiella pneumoniae strain JP20 plasmid unnamed2, complete sequence	CP079764.1	unnamed2	TetA-1.2	IncR/repB(R1701)	CP079762.1	ST15	China:Jilin,Changchun	Asia	Animal	Swine	2018
Klebsiella pneumoniae strain JNQH116 plasmid pJNQH116-2, complete sequence	CP070900.1	pJNQH116-2	TetA-1.1	repB(R1701)	CP070898.1	ST412	China:Jinan	Asia	Homo sapiens	cerebrospinal fluid	2020
Klebsiella pneumoniae strain A1705 plasmid pA1705-NDM, complete sequence	MH909349.1	pA1705-NDM	TetA-1.1	IncFII/IncR	N/A	N/A	China:Liaoning	Asia	N/A	Shenyang	2013
Klebsiella pneumoniae strain A1705 plasmid pA1705-qnrS, complete sequence	MG764551.1	pA1705-qnrS	TetA-1.1	IncFIB(K)	N/A	N/A	China:Liaoning, Shenyang	Asia	Homo sapiens	urine	2013
Klebsiella pneumoniae strain 15-652 plasmid p652-3, complete sequence	CP097193.1	p652-3	TetA-1.1	IncR	CP097190.1	ST656	China:Quzhou	Asia	Homo sapiens	N/A	2015
Klebsiella pneumoniae strain KA2 plasmid pKA2-1, complete sequence	CP102870.1	pKA2-1	TetA-1.1	IncFIB(K)	CP102869.1	ST495	China:Shandong	Asia	Animal	N/A	2019
Klebsiella pneumoniae strain KW2 chromosome, complete genome	CP102889.1	KW2	TetA-1.1	Chromosomal	CP102889.1	ST766	China:Shandong	Asia	Environment	well water	2019
Klebsiella pneumoniae strain KW3 chromosome, complete genome	CP102891.1	KW3	TetA-1.1	Chromosomal	CP102891.1	ST766	China:Shandong	Asia	Environment	well water	2019
Klebsiella pneumoniae strain KPTA-2108 plasmid pMJ4-1, complete sequence	CP107044.1	pMJ4-1	TetA-1.1	IncFIB(K)/IncFII(K)/IncQ1	CP107043.1	ST2294	China:Shandong	Asia	Homo sapiens	N/A	2020
Klebsiella pneumoniae strain KP53 plasmid P2-NDM-1, complete sequence	CP087671.1	P2-NDM-1	TetA-2.1	IncC	CP087669.1	ST37-R	China:Shandong	Asia	Animal	housefly	2016
Klebsiella pneumoniae strain 2-1 plasmid pKP21AC2, complete sequence	CP031564.1	pKP21AC2	TetA-2.2	IncC	CP031562.1	ST726	China:Shandong	Asia	Homo sapiens	feces	2018
Klebsiella pneumoniae strain KP53 plasmid P3-MCR-8, complete sequence	CP087672.1	P3-MCR-8	truncated	IncFII(K)	CP087669.1	ST37	China:Shandong	Asia	Animal	Animal:Poultry farms, housefly	2016
Klebsiella pneumoniae strain Q19 plasmid pQ19-1 tetracycline-resistance gene cluster, partial sequence	HM371195.1	pQ19-1	TetA-1.1	NHF	N/A	N/A	China:Shandong, Jiaozhou	Asia	Environment	surface sea water	2009
Klebsiella pneumoniae strain JNK002 plasmid unnamed2, complete sequence	CP061963.1	unnamed2	TetA-1.1	IncR	CP061961.1	ST395	China:Shandong, Jinan	Asia	Homo sapiens	urine	2015
Klebsiella pneumoniae strain MH9CRKP plasmid pCTX_MH9CRKP, complete sequence	CP048413.1	pCTX_MH9CRKP	TetA-1.1	IncFIB(K)	CP048412.1	ST11	China:Shandong,Qingdao	Asia	Animal	Equus caballus	2018
Klebsiella pneumoniae strain QDE2 plasmid pQDE2-B, complete sequence	MK773536.1	pQDE2-B	TetA-2.1	IncFII(K)/IncQ1/repB(R1701)	N/A	N/A	China:Shandong,Qingdao	Asia	N/A	N/A	2015
Klebsiella pneumoniae strain XJ-K2 plasmid unnamed3, complete sequence	CP032243.1	unnamed3	TetA-1.1	IncFII(pSDP9R)	CP032240.1	ST11	China:Shanghai	Asia	Homo sapiens	blood	2018
Klebsiella pneumoniae strain Kp36 plasmid unnamed3, complete sequence	CP047195.1	unnamed3	TetA-1.1	IncFII(pSDP9R)	CP047192.1	ST11	China:Shanghai	Asia	Homo sapiens	N/A	2019
Klebsiella pneumoniae strain K2606 plasmid unnamed1, complete sequence	CP047634.1	unnamed1	TetA-1.1	repB(R1701)	CP047633.1	ST1027	China:Shanghai	Asia	Homo sapiens	blood	2012
Klebsiella pneumoniae strain KP120 plasmid pKP120-92Kb, complete sequence	CP060745.1	pKP120-92Kb	TetA-1.1	IncFII(pSDP9R)	CP060744.1	ST37	China:Shanghai	Asia	Homo sapiens	bile	2011
Klebsiella pneumoniae strain XHKP502 plasmid pXHKP502-3, complete sequence	CP066907.1	pXHKP502-3	TetA-1.1	IncFII(pSDP9R)	CP066904.1	ST11	China:Shanghai	Asia	Homo sapiens	Tracheal intubation	2016
Klebsiella pneumoniae strain 1678 plasmid p1678-6, complete sequence	CP080450.1	p1678-6	TetA-1.1	IncR	CP080445.1	ST485	China:Shanghai	Asia	Homo sapiens	N/A	2021
Klebsiella pneumoniae subsp. pneumoniae strain DD01304 plasmid pDD01304-1, complete sequence	CP087607.1	pDD01304-1	TetA-1.1	IncFIB(K)	CP087606.1	ST11	China:Shanghai	Asia	Homo sapiens	N/A	2017
Klebsiella pneumoniae subsp. pneumoniae strain DD02162 plasmid pDD02162-3, complete sequence	CP087621.1	pDD02162-3	TetA-1.1	IncR	CP087618.1	ST15	China:Shanghai	Asia	Homo sapiens	N/A	2017
Klebsiella pneumoniae subsp. pneumoniae strain DD02280 plasmid pDD02280-3	CP087626.1	pDD02280-3	TetA-1.1	IncFII(pSDP9R)	CP087623.1	ST11	China:Shanghai	Asia	Homo sapiens	N/A	2017
Klebsiella pneumoniae subsp. pneumoniae strain DD02391 plasmid pDD02391-3, complete sequence	CP087642.1	pDD02391-3	TetA-1.1	IncFII(pSDP9R)	CP087639.1	ST11	China:Shanghai	Asia	Homo sapiens	N/A	2017
Klebsiella pneumoniae subsp. pneumoniae strain DD01754 plasmid pDD01754-1, complete sequence	CP087646.1	pDD01754-1	TetA-1.1	IncFIB(K)	CP087645.1	ST11	China:Shanghai	Asia	Homo sapiens	N/A	2017
Klebsiella pneumoniae strain kp5152 plasmid p3, complete sequence	CP090465.1	p3	TetA-1.1	IncFII(pSDP9R)	CP090462.1	ST11	China:Shanghai	Asia	Homo sapiens	urine	2020
Klebsiella pneumoniae strain JS187-vir2 plasmid unnamed2, complete sequence	MZ475706.1	unnamed2	TetA-1.1	repB(R1701)	N/A	ST11	China:Shanghai	Asia	Homo sapiens	transconjugant	2020
Klebsiella pneumoniae strain SCH6109 plasmid pSCH6109-Vir, complete sequence	CP050860.1	pSCH6109-Vir	TetA-2.1	IncFIB(K)	CP050858.1	ST37	China:Shanghai	Asia	Homo sapiens	urine	2016
Klebsiella pneumoniae subsp. pneumoniae strain DD01653 plasmid pDD01653-3, complete sequence	CP087654.1	pDD01653-3	TetA-2.1	IncFII(K)/IncQ1/repB(R1701)	CP087651.1	ST11	China:Shanghai	Asia	homo sapiens	N/A	2017
Klebsiella pneumoniae subsp. pneumoniae strain DD01635 plasmid pDD01635-2, complete sequence	CP087659.1	pDD01635-2	TetA-2.1	IncFII(K)/IncQ1×2/repB(R1701)	CP087657.1	ST11	China:Shanghai	Asia	Homo sapiens	N/A	2017
Klebsiella pneumoniae subsp. pneumoniae strain DD01845 plasmid pDD01845-2, complete sequence	CP087665.1	pDD01845-2	TetA-2.1	IncFII(K)/IncQ1/repB(R1701)	CP087663.1	ST11	China:Shanghai	Asia	Homo sapiens	N/A	2017
Klebsiella pneumoniae strain CHN23026 plasmid pCHN23026_3, complete sequence	CP104199.1	pCHN23026_3	TetA-2.2	IncX1	CP104196.1	ST11	China:Shanxi,Taiyuan	Asia	Homo sapiens	urine	2018
Klebsiella pneumoniae strain WCHKP095845 plasmid pMCR8_095845, complete sequence	CP031883.1	pMCR8_095845	TetA-1.1	IncFII(K)/IncQ1/IncR/repB(R1701)	CP031885.1	ST1	China:Sichuan	Asia	Homo sapiens	sputum	2016
Klebsiella pneumoniae strain SCKP020135 plasmid pMCR8_020135, complete sequence	CP037964.1	pMCR8_020135	TetA-1.1	IncFII(K)/IncQ1/IncR/repB(R1701)	CP037963.1	ST1	China:Sichuan	Asia	Homo sapiens	N/A	2017
Klebsiella pneumoniae strain WCHKP020097 plasmid pLAP2_020097, complete sequence	CP043350.1	pLAP2_020097	TetA-1.1	IncFIB(K)	CP043348.1	ST45	China:Sichuan	Asia	Homo sapiens	N/A	2017
Klebsiella pneumoniae strain JZ18 plasmid pJZ18-tet(X4), complete sequence	ON390805.1	pJZ18-tet(X4)	TetA-2.1	IncX1	ON390805	ST25	China:Sichuan	Asia	Animal	swine	2021
Klebsiella pneumoniae strain WCHKP34 plasmid pQnrB_LL34, complete sequence	CP025966.2	pQnrB_LL34	TetA-2.1	IncFII(K)/IncQ1/repB(R1701)	CP025963.2	ST273	China:Sichuan	Asia	Homo sapiens	N/A	2017
Klebsiella pneumoniae strain WCHKP13F2 plasmid pKPC2_095132, complete sequence	CP028389.3	pKPC2_095132	TetA-2.1	IncFII(K)/IncQ1/repB(R1701)	CP028391.2	ST36	China:Sichuan	Asia	Homo sapiens	N/A	2015
Klebsiella pneumoniae strain SCKP020009 plasmid pLAP2_020009, complete sequence	CP038004.1	pLAP2_020009	TetA-1.1	IncFIB(K)	CP038002.1	ST11	China:Sichuan, Bazhong	Asia	Homo sapiens	N/A	2016
Klebsiella pneumoniae strain ZG2017CW4-4-1-2 plasmid unnamed1, complete sequence	CP065344.1	unnamed1	TetA-1.1	IncQ1/IncR	CP065343.1	ST11	China:Sichuan, Chengdu	Asia	Environment	Environment:river	2017
Klebsiella pneumoniae strain ZG2017CW4-4-2 plasmid unnamed1, complete sequence	CP065348.1	unnamed1	TetA-1.1	IncQ1/IncR	CP065347.1	ST11	China:Sichuan, Chengdu	Asia	Environment	Environment:river	2017
Klebsiella pneumoniae strain WCHKP090361 plasmid pLAP2_090361, complete sequence	CP066530.1	pLAP2_090361	TetA-1.1	IncFIB(K)	CP066528.1	ST11	China:Sichuan, Chengdu	Asia	Homo sapiens	rectal swab	2019
Klebsiella pneumoniae strain 150040X1B1 plasmid pVir_150040X1B1, complete sequence	CP101728.1	pVir_150040X1B1	TetA-1.1	IncFIA/IncFIB(AP001918)	CP101726.1	ST11	China:Sichuan, Chengdu	Asia	Environment	passage	2021
Klebsiella pneumoniae strain 150040X0B1 plasmid pVir_150040X0B1, complete sequence	CP104032.1	pVir_150040X0B1	TetA-1.1	IncFIA/IncFIB(AP001918)	CP104030.1	ST11	China:Sichuan, Chengdu	Asia	Homo sapiens	urine	2020
Klebsiella pneumoniae strain WCHKP7E2 plasmid pCMY2_085072, complete sequence	CP028804.2	pCMY2_085072	TetA-2.2	IncC/IncFIB(K)	CP028806.2	ST11	China:Sichuan, Chengdu	Asia	Homo sapiens	N/A	2015
Klebsiella pneumoniae strain AHSWKP25 plasmid pSW25tet_A, complete sequence	CP091051.1	pSW25tet_A	TetA-1.1	IncR	CP091048.1	ST464	China:Sichuan, Luzhou	Asia	Homo sapiens	blood	2021
Klebsiella pneumoniae strain WCHKP020030 plasmid pLAP2_020030, complete sequence	CP028792.1	pLAP2_020030	TetA-1.1	IncFIB(K)	CP028793.2	ST11	China:Sichuan,Chengdu	Asia	Homo sapiens	N/A	2016
Klebsiella pneumoniae strain WCHKP020098 plasmid p1_020098, complete sequence	CP036307.1	p1_020098	TetA-1.1	IncFIB(K)	CP036305.1	ST11	China:Sichuan,Chengdu	Asia	Homo sapiens	N/A	<2018
Klebsiella pneumoniae strain WCHKP115032 plasmid pCTXM15_115032, complete sequence	CP040445.1	pCTXM15_115032	TetA-1.1	IncFII(K)/IncQ1/repB(R1701)	CP040444.1	ST16	China:Sichuan,Chengdu	Asia	homo sapiens	N/A	2018
Klebsiella pneumoniae strain WCHKP085104 plasmid pCTXM15_085104, complete sequence	CP043364.1	pCTXM15_085104	TetA-1.1	IncFIB(K)/IncFII(K)/IncQ1	CP043362.1	ST2004	China:Sichuan,Chengdu	Asia	Homo sapiens	N/A	2015
Klebsiella pneumoniae strain WCHKP090249 plasmid pKPC2_090249, complete sequence	CP043374.1	pKPC2_090249	TetA-1.1	repB(R1701)	CP043373.1	ST23	China:Sichuan,Chengdu	Asia	Homo sapiens	N/A	2018
Klebsiella pneumoniae strain WCHKP095005 plasmid pOXA1_095005, complete sequence	CP043380.1	pOXA1_095005	TetA-1.1	IncFIB(K)	CP043378.1	ST147	China:Sichuan,Chengdu	Asia	Homo sapiens	N/A	2016
Klebsiella pneumoniae strain WCHKP040009 plasmid pOXA1_040009, complete sequence	CP043592.1	pOXA1_040009	TetA-1.1	IncFIB(K)	CP043590.1	ST307	China:Sichuan,Chengdu	Asia	Homo sapiens	N/A	2017
Klebsiella pneumoniae strain WCHKP35 plasmid pLAP2_020035, complete sequence	CP045991.1	pLAP2_020035	TetA-1.1	IncFIB(K)	CP045988.1	ST45	China:Sichuan,Chengdu	Asia	Homo sapiens	N/A	2017
Klebsiella pneumoniae strain WCHKP090329 plasmid pLAP2_090329, complete sequence	CP066519.1	pLAP2_090329	TetA-1.1	IncFIB(K)	CP066517.1	ST11	China:Sichuan,Chengdu	Asia	Homo sapiens	oral swab	2019
Klebsiella pneumoniae strain WCHKP090374 plasmid pCTXM15_090374, complete sequence	CP066535.1	pCTXM15_090374	TetA-1.1	IncFIB(K)	CP066534.1	ST11	China:Sichuan,Chengdu	Asia	Environment	environmental surface	2019
Klebsiella pneumoniae strain 135077 plasmid pVir_135077, complete sequence	CP073292.1	pVir_135077	TetA-1.1	IncFIA/IncFIB(AP001918)	CP073290.1	ST11	China:Sichuan,Chengdu	Asia	Homo sapiens	urine	2020
Klebsiella pneumoniae strain WCHKP115038 plasmid pOXA1_115038, complete sequence	CP043605.1	pOXA1_115038	TetA-2.1	IncFII(K)/repB(R1701)	CP043602.1	ST11	China:Sichuan,Chengdu	Asia	homo sapiens	N/A	2018
Klebsiella pneumoniae strain WCHKP115011 plasmid pVir_115011, complete sequence	CP089955.1	pVir_115011	TetA-2.1	IncFIB(K)	CP089953.1	ST11	China:Sichuan,Chengdu	Asia	Homo sapiens	N/A	2018
Klebsiella pneumoniae strain WCHKP36 plasmid p1_020036, complete sequence	CP028579.2	p1_020036	TetA-3.1	IncN	CP028583.2	ST11	China:Sichuan,Chengdu	Asia	Homo sapiens	N/A	2017
Klebsiella pneumoniae strain 015625 plasmid p1_015625, complete sequence	CP036400.2	p1_015625	TetA-3.1	IncN	CP033396.2	ST11	China:Sichuan,Chengdu	Asia	Homo spaiens	N/A	2017
Klebsiella pneumoniae strain WCHKP2080 plasmid p1_095080, complete sequence	CP036363.1	p1_095080	TetA-3.1	IncN	CP036361.1	ST11	China:Sichuan,Chengdu	Asia	Homo sapiens	N/A	2016
Klebsiella pneumoniae strain WCHKP115068 plasmid p1_115068, complete sequence	CP036368.1	p1_115068	TetA-3.1	IncN	CP036365.1	ST11	China:Sichuan,Chengdu	Asia	Homo sapiens	N/A	2018
Klebsiella pneumoniae strain WCHKP020115 plasmid pKPC2_020115, complete sequence	CP043354.1	pKPC2_020115	TetA-3.1	IncFII(pHN7A8)/IncN	CP043353.1	ST11	China:Sichuan,Chengdu	Asia	Homo sapiens	N/A	2016
Klebsiella pneumoniae strain WCHKP015247 plasmid pKPC2_015247, complete sequence	CP046958.1	pKPC2_015247	TetA-3.1	IncFII(pHN7A8)/IncN	CP046957.1	ST11	China:Sichuan,Chengdu	Asia	Homo sapiens	N/A	2017
Klebsiella pneumoniae subsp. pneumoniae strain SCKP020079 plasmid pLAP2_020079, complete sequence	CP029382.1	pLAP2_020079	TetA-1.1	IncFII(pSDP9R)	CP029384.2	ST11	China:Sichuan,Dazhou	Asia	Homo sapiens	N/A	2016
Klebsiella pneumoniae strain Dirty Dan plasmid pDirtyDan_01	CP065437.1	pDirtyDan_01	TetA-1.1	IncFIB(K)	CP065436.1	ST3096	China:Taiwan	Asia	Homo sapiens	N/A	2019
Klebsiella pneumoniae strain Gordon plasmid pGordon_02	CP065462.1	pGordon_02	TetA-1.1	IncFIB(K)	CP065460.1	ST11	China:Taiwan	Asia	Homo sapiens	N/A	2019
Klebsiella pneumoniae subsp. pneumoniae KPX plasmid pKPX-2 DNA, complete sequence	AP012056.1	pKPX-2	TetA-1.1	IncFIA(pBK30683)	N/A	N/A	China:Taiwan	Asia	Homo sapiens	rectal swab	2010
Klebsiella pneumoniae strain Kp21774 plasmid pKp21774-135, complete sequence	MG878868.1	pKp21774-135	TetA-1.1	IncFII(K)/IncQ1/repB(R1701)	N/A	N/A	China:Taiwan	Asia	Homo sapiens	wound	2013
Klebsiella pneumoniae strain 2018C01-046 plasmid p2018C01-046-3, complete sequence	CP044371.1	p2018C01-046-3	TetA-25	IncR	CP044368.1	CBD	China:Taiwan	Asia	Homo sapiens	N/A	2018
Klebsiella pneumoniae strain Magic conch shell plasmid pMagicconchshell_01	CP065458.1	pMagicconchshell_01	TetA-3.1	IncN	CP065457.1	CBD	China:Taiwan	Asia	Homo sapiens	N/A	2019
Klebsiella pneumoniae strain Gordon plasmid pGordon_01	CP065461.1	pGordon_01	TetA-3.1	IncFII(pHN7A8)/IncR	CP065460.1	ST11-R	China:Taiwan	Asia	Homo sapiens	N/A	2019
Klebsiella pneumoniae strain Olaf plasmid pOlaf_02	CP065466.1	pOlaf_02	TetA-3.1	IncFII(pHN7A8)/IncR	CP065464.1	ST11	China:Taiwan	Asia	Homo sapiens	N/A	2019
Klebsiella pneumoniae strain CGMHLK78 plasmid pLK78, complete sequence	KJ440075.1	pLK78	TetA-3.1	IncN	N/A	N/A	China:Taiwan	Asia	Homo sapiens	sputum	2020
Klebsiella pneumoniae strain TR7 tetracycline efflux MFS transporter (tetA) gene, complete cds	KY770974.1	strain="TR7"	TetA-3.5	cannot be determined	N/A	N/A	China:Taiwan	Asia	Homo sapiens	urine	2012
Klebsiella pneumoniae strain 2018S07-013 plasmid p2018S07-013-1, complete sequence	CP044381.1	p2018S07-013-1	truncated	IncFIB(pNDM-Mar)/IncHI1B(pNDM-MAR)/IncN	CP044380.1	CBD	China:Taiwan	Asia	Homo sapiens	N/A	2018
Klebsiella pneumoniae strain 2018N17-066 plasmid p2018N17-066-1, complete sequence	CP044390.1	p2018N17-066-1	truncated	IncFIB(K)	CP044389.1	CBD	China:Taiwan	Asia	Homo sapiens	N/A	2018
Klebsiella pneumoniae strain 2018N16-148 plasmid p2018N16-148-1, complete sequence	CP044394.1	p2018N16-148-1	truncated	IncFIB(K)	CP044393.1	CBD	China:Taiwan	Asia	Homo sapiens	N/A	2018
Klebsiella pneumoniae strain KP1517 chromosome, complete genome	CP072463.1	KP1517	TetA-1.1	Chromosomal	CP072463.1	ST11	China:Tianjin	Asia	Homo sapiens	urine	2018
Klebsiella pneumoniae strain KPN0421 plasmid pKPN0421-2, complete sequence	CP115716.1	pKPN0421-2	TetA-2.1	IncFII(K)/IncQ1/IncX3/repB(R1701)	CP115714.1	ST2004	China:Tianjin	Asia	Homo sapiens	Blood	2018
Klebsiella pneumoniae subsp. pneumoniae strain T698-1 plasmid pKPT698-tetA, complete sequence	CP079782.1	pKPT698-tetA	TetA-1.1	IncFIB(K)	CP079781.1	ST1326	China:Yunnan	Asia	Homo sapiens	N/A	2020
Klebsiella pneumoniae strain KPN361 plasmid pKPN361-2, complete sequence	CP053018.1	pKPN361-2	TetA-1.1	IncFIB(K)	CP053016.1	ST11	China:Yunnan,Kunming	Asia	Homo sapiens	N/A	2016
Klebsiella pneumoniae subsp. pneumoniae strain KP82 plasmid p82_1, complete sequence	CP101547.1	p82_1	TetA-1.1	IncFIB(K)	CP101546.1	ST437-R	China:Yunnan,Kunming	Asia	Homo sapiens	sputum	2013
Klebsiella pneumoniae subsp. pneumoniae strain KP82 plasmid p82_2, complete sequence	CP101548.1	p82_2	TetA-1.1	IncFII(K)/IncQ1/repB(R1701)	CP101546.1	ST437	China:Yunnan,Kunming	Asia	Homo sapiens	sputum	2013
Klebsiella pneumoniae subsp. pneumoniae strain KP67 chromosome, complete genome	CP101560.1	strain="KP67"	TetA-3.4	Chromosomal	CP101560.1	ST290	China:Yunnan,Kunming	Asia	Homo sapiens	sputum	2021
Klebsiella pneumoniae strain L388 plasmid p4-L388	CP029223.1	p4-L388	TetA-1.1	IncFII(pSDP9R)	CP029220.1	ST11	China:Zhejiang	Asia	Homo sapiens	feces	2017
Klebsiella pneumoniae strain L39_2 plasmid p4_L39, complete sequence	CP033957.1	p4_L39	TetA-1.1	IncFII(pSDP9R)	CP033954.1	ST11	China:Zhejiang	Asia	Homo sapiens	stool	2018
Klebsiella pneumoniae strain BJCFK909 plasmid p3s1, complete sequence	CP034126.1	p3s1	TetA-1.1	IncFII(pSDP9R)	CP034123.1	ST11	China:Zhejiang	Asia	Homo sapiens	respiratory tract	2018
Klebsiella pneumoniae strain KP697 plasmid unnamed3, complete sequence	CP066154.1	unnamed3 KP697	TetA-1.1	IncFII(pSDP9R)	CP066151.1	ST11	China:Zhejiang	Asia	Homo sapiens	sputum	2020
Klebsiella pneumoniae strain KP1064WHY plasmid p3, complete sequence	CP084708.1	p3	TetA-1.1	IncFII(pSDP9R)/IncR	CP084705.1	ST11	China:Zhejiang	Asia	Homo sapiens	blood	2019
Klebsiella pneumoniae strain KP15 plasmid unnamed3, complete sequence	CP087145.1	unnamed3 KP15	TetA-1.1	IncFII(pSDP9R)	CP087142.1	ST11	China:Zhejiang	Asia	Homo sapiens	secretion	2021
Klebsiella pneumoniae strain KP16 plasmid unnamed3, complete sequence	CP087149.1	unnamed3 KP16	TetA-1.1	IncFII(pSDP9R)	CP087146.1	ST11	China:Zhejiang	Asia	Homo sapiens	sputum	2021
Klebsiella pneumoniae strain KP14 plasmid unnamed3, complete sequence	CP087154.1	unnamed3 KP14	TetA-1.1	IncFII(pSDP9R)	CP087151.1	ST11	China:Zhejiang	Asia	Homo sapiens	sputum	2021
Klebsiella pneumoniae strain SJ25 plasmid pSJ25_LAP, complete sequence	CP107228.1	pSJ25_LAP	TetA-1.1	IncFII(pSDP9R)	CP107225.1	ST1469	China:Zhejiang	Asia	Homo sapiens	N/A	2022
Klebsiella pneumoniae strain K196 plasmid pK196_KPC, complete sequence	MK312243.1	pK196_KPC	TetA-1.1	NHF	N/A	N/A	China:Zhejiang	Asia	N/A	N/A	<2018
Klebsiella pneumoniae strain 08291 plasmid pW08291-tetA, complete sequence	MN310376.1	pW08291-tetA	TetA-1.1	IncFIB(K)	N/A	N/A	China:Zhejiang	Asia	Homo sapiens	Sputum	2015
Klebsiella pneumoniae strain 362713 plasmid p362713-FIIK, complete sequence	MN823999.1	p362713-FIIK	TetA-1.1	IncFIB(K)	N/A	N/A	China:Zhejiang	Asia	Homo sapiens	N/A	<2019
Klebsiella pneumoniae strain KP96 plasmid pKP96, complete sequence	EU195449.1	pKP96	TetA-3.1	IncN	CP138472.1	CBD	China:Zhejiang	Asia	Homo sapiens	sputum	2002
Klebsiella pneumoniae strain NB5306 plasmid unnamed2, complete sequence	CP034761.1	unnamed2	TetA-2.2	IncFIB(K)/IncN	CP034760.1	ST437	China:Zhejiang, Ningbo	Asia	Homo sapiens	blood	2014
Klebsiella pneumoniae strain R46 plasmid pR46-270, complete sequence	CP035776.1	pR46-270	TetA-1.1	IncFIB(K)/IncQ1	CP035777.1	ST3796	China:Zhejiang, Wenzhou	Asia	Animal	rabbit	2015
Klebsiella pneumoniae strain KP3020 plasmid pKPC-54	CP061356.1	pKPC-54	TetA-1.1	IncR	CP061354.1	ST15	China:Zhejiang, Wenzhou	Asia	Homo sapiens	N/A	2018
Klebsiella pneumoniae strain KF3 plasmid pKF3-140, complete sequence	FJ876827.1	pKF3-140	TetA-1.1	IncFII(pRSB107)/IncFIA(HI1)/Col156	N/A	N/A	China:Zhejiang, Wenzhou	Asia	Homo spaiens	sputum or stool	2006
Klebsiella pneumoniae JM45 plasmid p1, complete sequence	CP006657.1	p1	TetA-1.1	IncFIB(K)/IncFII(K)/IncR	CP006656.1	ST11	China:Zhejiang,Hangzhou	Asia	Homo sapiens	72-year-old male with cerebral infarction after colon carcinoma resection	2010
Klebsiella pneumoniae strain GZ-1 plasmid unnamed3, complete sequence	CP031937.1	unnamed3	TetA-1.1	IncFII(pSDP9R)	CP031934.1	ST11	China:Zhejiang,Hangzhou	Asia	Homo sapiens	N/A	2016
Klebsiella pneumoniae strain KP58 plasmid pKP58-3, complete sequence	CP041376.1	pKP58-3	TetA-1.1	IncFII(pSDP9R)	CP041373.1	ST11	China:Zhejiang,Hangzhou	Asia	Homo sapiens	urine	2018
Klebsiella pneumoniae strain XH210 plasmid pXH210-AMV, complete sequence	CP052762.1	pXH210-AMV	TetA-1.1	IncFIB(K)	CP052761.1	ST17	China:Zhejiang,Hangzhou	Asia	Homo sapiens	blood from patient with pneumonia	2013
Klebsiella pneumoniae strain CRKP52R plasmid pCRKP52R-4-tetA, complete sequence	CP066252.1	pCRKP52R-4-tetA	TetA-1.1	IncFII(pSDP9R)	CP066249.1	ST11	China:Zhejiang,Hangzhou	Asia	Homo sapiens	sputum	2018
Klebsiella pneumoniae strain CRKP78R plasmid pCRKP78R-4-tetA, complete sequence	CP066257.1	pCRKP78R-4-tetA	TetA-1.1	IncFII(pSDP9R)	CP066254.1	ST11	China:Zhejiang,Hangzhou	Asia	Homo sapiens	urine sample	2018
Klebsiella pneumoniae strain KP-C76 plasmid pC76-tetA, complete sequence	CP080300.1	pC76-tetA	TetA-1.1	IncFII(pSDP9R)	CP080297.1	ST11	China:Zhejiang,Hangzhou	Asia	Homo sapiens	N/A	2020
Klebsiella pneumoniae strain 37 plasmid pKP37_4, complete sequence	CP082756.1	pKP37_4	TetA-1.1	IncFII(pSDP9R)	CP082753.1	ST11	China:Zhejiang,Hangzhou	Asia	Homo sapiens	N/A	2017
Klebsiella pneumoniae strain 36 plasmid pKP36_4, complete sequence	CP082762.1	pKP36_4	TetA-1.1	IncFII(pSDP9R)	CP082759.1	ST11	China:Zhejiang,Hangzhou	Asia	Homo sapiens	N/A	2017
Klebsiella pneumoniae strain 12 plasmid pKP12_4, complete sequence	CP082768.1	pKP12_4	TetA-1.1	IncFII(pSDP9R)	CP082765.1	ST11	China:Zhejiang,Hangzhou	Asia	Homo sapiens	N/A	2017
Klebsiella pneumoniae strain KP200731214 plasmid pKP-QnrS1	CP084747.1	pKP-QnrS1	TetA-1.1	IncFII(pSDP9R)	CP084743.1	ST11	China:Zhejiang,Hangzhou	Asia	Homo sapiens	N/A	2020
Klebsiella pneumoniae strain XH1508 plasmid pXH1508-3, complete sequence	CP092789.1	pXH1508-3	TetA-1.1	IncFII(pSDP9R)	CP092786.1	ST11	China:Zhejiang,Hangzhou	Asia	Homo sapiens	pus	2019
Klebsiella pneumoniae strain XH1507 plasmid pXH1507-3, complete sequence	CP092796.1	pXH1507-3	TetA-1.1	IncFII(pSDP9R)	CP092793.1	ST11	China:Zhejiang,Hangzhou	Asia	Homo sapiens	pus	2019
Klebsiella pneumoniae strain B431 plasmid pB431_1, complete sequence	CP110662.1	pB431_1	TetA-1.1	IncFIB(pNDM-Mar)	CP110661.1	ST20	China:Zhejiang,Hangzhou	Asia	Homo sapiens	N/A	2022
Klebsiella pneumoniae genome assembly, plasmid: 61	LT968747.1	61	TetA-1.1	IncFIB(K)/IncN	N/A	N/A	China:Zhejiang,Hangzhou	Asia	Homo sapiens	specimen from clinical wards in a tertiary referral, 3000-bed teaching hospital in Hangzhou,Zhejiang province, China	2009
Klebsiella pneumoniae strain CRKP66R plasmid pCRKP66R-4-tetA, complete sequence	CP063836.1	pCRKP66R-4-tetA	TetA-1.2	IncFII(pSDP9R)	CP063833.1	ST11	China:Zhejiang,Hangzhou	Asia	Homo sapiens	induction culture	2020
Klebsiella pneumoniae strain CRKP-36 plasmid pCRKP-36_Res, complete sequence	CP102641.1	pCRKP-36_Res	TetA-1.2	IncFII(pSDP9R)	CP107345.1	ST11	China:Zhejiang,Hangzhou	Asia	Homo sapiens	feces	2019
Klebsiella pneumoniae strain KP7728 plasmid pKP7728-1, complete sequence	CP092649.1	pKP7728-1	TetA-2.1	IncFII(K)/IncQ1/repB(R1701)	CP092648.1	ST17	China:Zhejiang,Hangzhou	Asia	Homo sapiens	stool	2021
Klebsiella pneumoniae strain CRKP-30 plasmid pCRKP-30_Res, complete sequence	CP102635.1	pCRKP-30_Res	TetA-2.1	IncFII(K)/IncQ1/repB(R1701)	CP107379.1	ST11	China:Zhejiang,Hangzhou	Asia	Homo sapiens	Blood	2019
Klebsiella pneumoniae strain KP-CT77 plasmid pCT77-tetA, complete sequence	CP080306.1	pCT77-tetA	TetA-24	IncFII(pSDP9R)	CP080303.1	ST11	China:Zhejiang,Hangzhou	Asia	Homo sapiens	N/A	2020
Klebsiella pneumoniae strain F11 plasmid pB_F11, complete sequence	CP092903.1	pB_F11	TetA-1.1	IncFIB(K)	CP092901.1	ST1	China:Zhejiang,Taizhou	Asia	Homo sapiens	Sputum	2019
Klebsiella pneumoniae strain 8695 plasmid pFK8695-tetA, complete sequence	CP085892.1	pFK8695-tetA	TetA-1.1	IncFII(pSDP9R)	CP085889.1	ST11	China:Zhejiang,Wenzhou	Asia	Homo sapiens	N/A	2020
Klebsiella pneumoniae strain 09308 plasmid pW09308-1FIIK	MN821363.1	pW09308-1FIIK	TetA-1.1	IncFIB(K)	N/A	N/A	China:Zhejiang,Wenzhou	Asia	Homo sapiens	Wound secretion	2011
Klebsiella pneumoniae strain 6234 plasmid p6234-198.371kb, complete sequence	CP010390.1	p6234-198.371kb	TetA-1.1	IncFIB(K)	JWRK01000001.1	ST392	Colombia	South America	Homo sapiens	Bodily fluid	2012
Klebsiella pneumoniae strain 33Kpn9 plasmid p33Kpn9-KPC, complete sequence	CP064297.1	p33Kpn9-KPC	TetA-1.1	repB(R1701)	CP064296.1	ST846	Colombia: Bogota	South America	Homo sapiens	Ascites fluid	2015
Klebsiella pneumoniae plasmid pKDO1, complete sequence	JX424423.1	pKDO1	TetA-1.1	repB(R1701)	N/A	ST131	Czech Republic	Europe	Homo sapiens	N/A	2010
Klebsiella pneumoniae strain Kpn-431, plasmid pKPN-431cz, complete sequence	KY020154.1	pKPN-431cz	TetA-1.1	IncFIB(K)	N/A	ST323	Czech Republic	Europe	Homo spaiens	N/A	2011
Klebsiella pneumoniae strain CDI694 plasmid pCDI694-87.0, complete sequence	CP077776.1	pCDI694-87.0	TetA-1.1	IncFII(pSDP9R)	CP077773.1	ST11	East Asia	Asia	Homo sapiens	N/A	<2021
Klebsiella pneumoniae strain EGKP3 chromosome, complete genome	CP046645.1	EGKP3	TetA-1.1	Chromosomal	CP046645.1	ST35	Egypt	Africa	Homo sapiens	feces	2015
Klebsiella pneumoniae subsp. pneumoniae strain 9814 plasmid pEGY_KP9814_MCR1, complete sequence	OQ215737.1	pEGY_KP9814_MCR1	TetA-4.1	IncHI2A	N/A	ST525	Egypt	Africa	Homo sapiens	Clinical Aspirate male patient	2014
Klebsiella pneumoniae strain EGKP4 plasmid pEGKP4.1, complete sequence	CP048801.1	pEGKP4.1	TetA-1.4	IncR	CP048800.1	ST17	Egypt: Giza	Africa	Homo sapiens	feces	2015
Klebsiella pneumoniae strain 04A025 plasmid pKp_04A025_1, complete sequence	CP084872.1	pKp_04A025_1	TetA-1.1	IncFIB(K)	CP084871.1	ST15	France	Europe	Homo sapiens	blood	1997
Klebsiella pneumoniae isolate CNR95 genome assembly, plasmid: CNR95	LT994839.1	CNR95	TetA-1.1	IncR	N/A	N/A	France	Europe	Homo sapiens	blood	2012
Klebsiella pneumoniae isolate CNR48 genome assembly, plasmid: CNR48	LT994840.1	CNR48	TetA-1.1	IncFIB(K)	LS399318.1	ST16	France	Europe	Homo sapiens	urine	2012
Klebsiella pneumoniae plasmid pKPS30, complete sequence	KF793937.1	pKPS30	TetA-1.1	IncR	N/A	ST11	France,Paris	Europe	Homo sapiens	urine	2008
Klebsiella pneumoniae strain KPS77 plasmid pKPS77, complete sequence	KF954150.1	pKPS77	TetA-1.1	IncR	N/A	ST15	France,Paris	Europe	Homo sapiens	urine sample	2008
Klebsiella pneumoniae subsp. pneumoniae strain 234-12 plasmid pKpn23412-362, complete sequence	CP011314.1	pKpn23412-362	TetA-1.1	IncFIB(pNDM-Mar)/IncHI1B(pNDM-MAR)/IncQ1	CP011313.1	ST514	Germany	Europe	Homo sapiens	N/A	2011
Klebsiella pneumoniae strain HKP0067 plasmid pHKP0067.2, complete sequence	CP061055.1	pHKP0067.2	TetA-1.1	IncR	CP061053.1	ST147	Germany	Europe	Homo sapiens	rectal swab	2015
Klebsiella pneumoniae strain HKP0018 plasmid pHKP0018.2, complete sequence	CP061064.1	pHKP0018.2	TetA-1.1	IncR	CP061062.1	ST147	Germany	Europe	Homo sapiens	rectal swab	2015
Klebsiella pneumoniae strain NRZ-28775 chromosome	CP084531.1	NRZ-28775	TetA-1.1	Chromosomal	CP084531.1	ST441	Germany	Europe	Homo sapiens	N/A	2016
Klebsiella pneumoniae strain IMT44613 plasmid unnamed, complete sequence	CP104767.1	unnamed	TetA-1.1	IncFIB(K)	CP104766.1	ST307	Germany	Europe	Animal	Equus wound swab	2018
Klebsiella pneumoniae isolate KP980 genome assembly, plasmid: 2	LR025089.1	2	TetA-1.1	IncFIB(K)	LR025088.1	ST16	Germany	Europe	N/A	N/A	<2018
Klebsiella pneumoniae isolate KP9201 genome assembly, plasmid: 2	LR025093.1	2	TetA-1.1	IncFIB(K)	LR025092.1	ST16	Germany	Europe	N/A	N/A	<2018
Klebsiella pneumoniae Kp15 plasmid pENVA complete sequence	HG918041.1	pENVA	TetA-1.1	IncFIB(pNDM-Mar)/IncHI1B(pNDM-MAR)	N/A	ST274	Germany	Europe	Animal	N/A	2010-2011
Klebsiella pneumoniae strain Kp_Goe_62629 plasmid pKp_Goe_629-1, complete sequence	CP018365.1	pKp_Goe_629-1	TetA-1.1	IncFIB(K)/IncFII(K)/IncR	CP018364.1	ST395	Germany:Goettingen	Europe	Homo sapiens	urine	2015
Klebsiella pneumoniae strain 825795-1 plasmid unnamed4, complete sequence	CP017989.1	unnamed4	TetA-1.1	IncR	CP017985.1	ST147	Germany:Goettingen	Europe	Homo sapiens	anal swab	2014
Klebsiella pneumoniae strain Kp_Goe_822579 plasmid pKp_Goe_579-4, complete sequence	CP018316.1	pKp_Goe_579-4	TetA-1.1	IncR	CP018140.1	ST147-R	Germany:Goettingen	Europe	Homo sapiens	nasal swab	2013
Klebsiella pneumoniae isolate Kp_Goe_154414 plasmid pKp_Goe_414-4, complete sequence	CP018341.1	pKp_Goe_414-4	TetA-1.1	IncFII(pSDP9R)	CP018337.1	ST23	Germany:Goettingen	Europe	Homo sapiens	wound swab	2014
Klebsiella pneumoniae strain Kp_Goe_39795 plasmid pKp_Goe_795-3, complete sequence	CP018462.1	pKp_Goe_795-3	TetA-1.1	IncFII	CP018458.1	ST15	Germany:Goettingen	Europe	Homo sapiens	tracheal secretion	2014
Klebsiella pneumoniae strain Kp_Goe_149473 plasmid pKp_Goe_473-4, complete sequence	CP018691.1	pKp_Goe_473-4	TetA-1.1	IncR	CP018686.1	ST147	Germany:Goettingen	Europe	Homo sapiens	tracheal secretion	2014
Klebsiella pneumoniae strain Kp_Goe_149832 plasmid pKp_Goe_832-4, complete sequence	CP018699.1	pKp_Goe_832-4	TetA-1.1	IncR	CP018695.1	ST147	Germany:Goettingen	Europe	Homo sapiens	abdominal drain fluid	2014
Klebsiella pneumoniae strain Kp_Goe_827024 plasmid pKp_Goe_024-4, complete sequence	CP018705.1	pKp_Goe_024-4	TetA-1.1	IncR	CP018701.1	ST147	Germany:Goettingen	Europe	Homo sapiens	abdominal drainage fluid	2014
Klebsiella pneumoniae strain Kp_Goe_827026 plasmid pKp_Goe_026-4, complete sequence	CP018711.1	pKp_Goe_026-4	TetA-1.1	IncR	CP018707.1	ST147	Germany:Goettingen	Europe	Homo sapiens	nasal swab	2014
Klebsiella pneumoniae strain Kp_Goe_152021 plasmid pKp_Goe_021-4, complete sequence	CP018718.1	pKp_Goe_021-4	TetA-1.1	IncR	CP018713.1	ST147	Germany:Goettingen	Europe	Homo sapiens	abdominal drainage fluid	2014
Klebsiella pneumoniae strain KP_Goe_828304 plasmid pKp_Goe_304-4, complete sequence	CP018724.1	pKp_Goe_304-4	TetA-1.1	IncR	CP018719.1	ST147	Germany:Goettingen	Europe	Homo sapiens	anal swab	2014
Klebsiella pneumoniae strain 825795-1 plasmid unnamed2, complete sequence	CP017987.1	unnamed2	TetA-2.1	IncC	CP017985.1	ST147-R	Germany:Goettingen	Europe	Homo sapiens	anal swab	2014
Klebsiella pneumoniae strain Kp_Goe_822579 plasmid pKp_Goe_579-2, complete sequence	CP018318.1	pKp_Goe_579-2	TetA-2.1	IncC	CP018140.1	ST147	Germany:Goettingen	Europe	homo sapiens	nasal swab	2013
Klebsiella pneumoniae strain Kp_Goe_149473 plasmid pKp_Goe_473-2, complete sequence	CP018689.1	pKp_Goe_473-2	TetA-2.1	IncC	CP018686.1	ST147-R	Germany:Goettingen	Europe	Homo sapiens	tracheal secretion	2014
Klebsiella pneumoniae strain Kp_Goe_149832 plasmid pKp_Goe_832-2, complete sequence	CP018698.1	pKp_Goe_832-2	TetA-2.1	IncC	CP018695.1	ST147-R	Germany:Goettingen	Europe	Homo sapiens	abdominal drain fluid	2014
Klebsiella pneumoniae strain Kp_Goe_827024 plasmid pKp_Goe_024-2, complete sequence	CP018704.1	pKp_Goe_024-2	TetA-2.1	IncC	CP018701.1	ST147-R	Germany:Goettingen	Europe	Homo sapiens	abdominal drainage fluid	2014
Klebsiella pneumoniae strain Kp_Goe_827026 plasmid pKp_Goe_026-2, complete sequence	CP018710.1	pKp_Goe_026-2	TetA-2.1	IncC	CP018707.1	ST147-R	Germany:Goettingen	Europe	Homo sapiens	nasal swab	2014
Klebsiella pneumoniae strain Kp_Goe_152021 plasmid pKp_Goe_021-2, complete sequence	CP018716.1	pKp_Goe_021-2	TetA-2.1	IncC	CP018713.1	ST147-R	Germany:Goettingen	Europe	Homo sapiens	abdominal drainage fluid	2014
Klebsiella pneumoniae strain KP_Goe_828304 plasmid pKp_Goe_304-2, complete sequence	CP018722.1	pKp_Goe_304-2	TetA-2.1	IncC	CP018719.1	ST147-R	Germany:Goettingen	Europe	Homo sapiens	anal swab	2014
Klebsiella pneumoniae strain Kp_Goe_39795 plasmid pKp_Goe_795-1, complete sequence	CP018460.1	pKp_Goe_795-1	TetA-5.1	IncFIB(K)/IncFII(K)	CP018458.1	ST15-R	Germany:Goettingen	Europe	Homo sapiens	tracheal secretion	2014
Klebsiella pneumoniae strain EFN 299 plasmid p1, complete sequence	CP092590.1	p1	TetA-1.1	IncFIB(K)	CP092589.1	ST11	Ghana	Africa	Homo sapiens	sputum	2018
Klebsiella pneumoniae isolate BB1465 genome assembly, plasmid: pKP-CTX-M-15_	LR822059.1	pKP-CTX-M-15_	TetA-1.5	IncC/IncFIB(pNDM-Mar)/IncHI1B(pNDM-Mar)	N/A	N/A	Ghana	Africa	Environment	hospital wastewater	2017
Klebsiella pneumoniae strain Kpn642 plasmid pKP-Gr642, complete sequence	KR559888.1	pKP-Gr642	TetA-2.1	IncC	N/A	ST383	Greece	Europe	Homo spaiens	N/A	2011
Klebsiella pneumoniae strain Kpn8143 plasmid pKP-Gr8143, complete sequence	KR559889.1	pKP-Gr8143	TetA-2.1	IncC	N/A	ST383	Greece	Europe	Homo spaiens	N/A	2011
Klebsiella pneumoniae strain 20_GR_12 plasmid IncN, complete sequence	CP027050.1	IncN	TetA-1.1	IncN	CP027048.1	ST258	Greece:Athens	Europe	Homo sapiens	Stool	2012
Klebsiella pneumoniae strain 16_GR_13 plasmid IncAC2, complete sequence	CP027038.1	IncAC2	TetA-2.1	IncC	CP027036.1	ST11	Greece:Athens	Europe	Homo sapiens	Stool	2013
Klebsiella pneumoniae strain 1_GR_13 plasmid IncAC2, complete sequence	CP027043.1	IncAC2	TetA-2.1	IncC	CP027042.1	ST147	Greece:Athens	Europe	Homo sapiens	Stool	2013
Klebsiella pneumoniae strain 2_GR_12 plasmid IncAC2	CP027055.1	IncAC2	TetA-2.1	IncC/IncFIB(pQil)	CP027053.1	ST258	Greece:Athens	Europe	Homo sapiens	Urine	2012
Klebsiella pneumoniae strain BA1559 plasmid pIncFIBK, complete sequence	CP036188.1	pIncFIBK	TetA-1.1	IncFIB(K)	CP036187.1	ST15	India	Asia	Homo sapiens	blood	2018
Klebsiella pneumoniae strain BP327 plasmid pIncFIBK, complete sequence	CP036337.1	pIncFIBK	TetA-1.1	IncFIB(K)	CP036335.1	ST15	India	Asia	Homo sapiens	blood	2018
Klebsiella pneumoniae strain B9122 plasmid pIncFIBK_IncFIIK, complete sequence	CP067371.1	pIncFIBK_IncFIIK	TetA-1.1	IncFIB(K)	CP067370.1	ST307	India	Asia	Homo sapiens	blood	2015
Klebsiella pneumoniae strain BA30371 plasmid pIncFIBK_IncFIIK, complete sequence	CP067373.1	pIncFIBK_IncFIIK	TetA-1.1	IncFIB(K)	CP067372.1	ST985	India	Asia	Homo sapiens	blood	2019
Klebsiella pneumoniae strain MI01_K plasmid pIncFIBK_IncFII, complete sequence	CP084503.1	pIncFIBK_IncFII	TetA-1.1	IncFIB(K)	CP084502.1	ST29	India	Asia	Animal	Capra aegagrus hircus intestinal tissue	2021
Klebsiella pneumoniae subsp. pneumoniae strain WGR351 plasmid p1WGR351, complete sequence	CP076009.1	p1WGR351	TetA-2.1	IncC	CP076008.1	ST147	India	Asia	Homo sapiens	Pus	2017
Klebsiella pneumoniae strain BA2105 chromosome, complete genome	CP060421.1	BA2105	TetA-27	Chromosomal	CP060421.1	ST42	India	Asia	Homo sapiens	Blood	2019
Klebsiella pneumoniae strain JNM10C3 plasmid pKJNM10C3.1	CP030876.1	pKJNM10C3.1	TetA-1.1	IncFIB(K)	CP030877.1	ST711	India: West Bengal	Asia	Homo sapiens	nasal swab	2017
Klebsiella pneumoniae strain GR390 plasmid p1GR390, complete sequence	CP075891.1	p1GR390	TetA-1.1	IncFIB(K)	CP075890.1	ST11	India:Tamil Nadu	Asia	Homo sapiens	blood	2015
Klebsiella pneumoniae strain B28906 plasmid p1B28906, complete sequence	CP070465.1	p1B28906	TetA-1.1	IncFIB(K)	CP070464.1	ST35	India:Vellore	Asia	Homo sapiens	blood	2014
Klebsiella pneumoniae strain NICU_1_P3 plasmid unnamed, complete sequence	CP059380.1	unnamed	TetA-1.1	IncFIB(K)	CP059379.1	ST985	Israel	Asia	Homo sapiens	blood	2017
Klebsiella pneumoniae strain I11 plasmid pKPSH11, complete sequence	KT896504.1	pKPSH11	TetA-1.1	IncFIB(K)	N/A	N/A	Israel	Asia	Environment	Environment:Shafdan Dan Region Wastewater Treatment and Reclamation Project site	2012
Klebsiella pneumoniae subsp. pneumoniae strain 1802 plasmid 1802_pKPN, complete sequence	OM489434.1	1802_pKPN	TetA-1.1	IncFIB(K)	N/A	ST307	Italy	Europe	Homo sapiens	feces	2019
Klebsiella pneumoniae strain KP34 genome assembly, plasmid: p01	OX359183.1	p01	TetA-1.1	IncFIB(K)	OX359182.1	ST307	Italy	Europe	Homo sapiens	N/A	2018
Klebsiella pneumoniae subsp. pneumoniae strain 27B plasmid pKpQIL_pKPN, complete sequence	MW650887.1	pKpQIL_pKPN	TetA-1.1	IncFIB(K)/IncFIB(pQil)	N/A	ST512	Italy,Rome	Europe	Homo sapiens	rectal swab	2019
Klebsiella pneumoniae strain bo714 plasmid p363Kb, complete sequence	CP095777.1	p363Kb	TetA-2.1	IncC/IncFIB(K)	CP095776.1	ST512	Italy:Bologna	Europe	Homo sapiens	bronchial aspirate	2021
Klebsiella pneumoniae strain bo743 plasmid p363Kb, complete sequence	CP095781.1	p363Kb	TetA-2.1	IncC/IncFIB(K)	CP095780.1	ST512	Italy:Bologna	Europe	Homo sapiens	venous catheter	2021
Klebsiella pneumoniae subsp. pneumoniae strain LC-424/19 plasmid pIT-424-AC2, complete sequence	CP110969.1	pIT-424-AC2	TetA-2.1	IncC	CP110967.1	ST1519	Italy:Lecco	Europe	Homo sapiens	urine	2019
Klebsiella pneumoniae strain 1203-2019 plasmid 1203_pKPN, complete sequence	OM489428.1	1203_pKPN	TetA-1.1	NHF	N/A	ST307	Italy:Rome	Europe	Homo sapiens	rectal swab	2019
Klebsiella pneumoniae strain 0323-2021 plasmid 0323_pKPN, complete sequence	OM489427.1	0323_pKPN	TetA-1.1	IncFIB(K)	N/A	ST307	Italy:Rome	Europe	Homo sapiens	blood	2021
Klebsiella pneumoniae strain 0213-2021 plasmid 0213_pKPN, complete sequence	OM489432.1	0213_pKPN	TetA-1.1	IncFIB(K)	N/A	ST307	Italy:Rome	Europe	Homo sapiens	respiratory tract sample	2021
Klebsiella pneumoniae strain 1001-2021 plasmid 1001_pKPN, complete sequence	OM489433.1	1001_pKPN	TetA-1.1	IncFIB(K)	N/A	ST307	Italy:Rome	Europe	Homo sapiens	respiratory tract sample	2021
Klebsiella pneumoniae plasmid IncA/C-LS6, complete sequence	JX442976.1	IncA/C-LS6	TetA-22	IncC	N/A	ST258	Italy:Rome	Europe	Homo sapiens	intra-abdominal abscess	2011
Klebsiella pneumoniae SMKP03 plasmid pSMKP03M DNA, complete sequence	AP023150.1	pSMKP03M	TetA-2.1	IncFII(K)/IncQ1/repB(R1701)	AP023148.1	ST967	Japan	Asia	Homo sapiens	blood	2017
Klebsiella pneumoniae subsp. pneumoniae TUM9839 plasmid pMTY9839_IncN DNA, complete sequence	AP026527.1	pMTY9839_IncN	TetA-3.1	IncN	AP026525.1	ST1873	Japan	Asia	Animal	animal	2010
Klebsiella pneumoniae THC11 plasmid pTHC11-2 DNA, complete sequence	AP019550.1	pTHC11-2	TetA-3.1	IncN	N/A	N/A	Japan	Asia	Homo sapiens	urine	2013
Klebsiella pneumoniae TUM14373 pMTY14343_IncN DNA, complete sequence	AP018557.1	pMTY14343_IncN	TetA-3.1	IncN	N/A	N/A	Japan	Asia	Environment	tea dispenser	2014
Klebsiella pneumoniae E129 plasmid pE129_IMP6 DNA, complete sequence	AP019403.1	pE129_IMP6	TetA-3.1	IncN	N/A	N/A	Japan	Asia	Homo sapiens	N/A	2015
Klebsiella pneumoniae E188 plasmid pE188_IMP6 DNA, complete sequence	AP019404.1	pE188_IMP6	TetA-3.1	IncN	N/A	N/A	Japan	Asia	Homo sapiens	N/A	2015
Klebsiella pneumoniae E013 plasmid pE013 DNA, complete sequence	AP019401.1	pE013	TetA-3.2	IncFIB(K)/IncN	N/A	N/A	Japan	Asia	Homo sapiens	N/A	2015
Klebsiella pneumoniae E196 plasmid pE196_IMP6 DNA, complete sequence	AP019405.1	pE196_IMP6	TetA-3.2	IncFIB(K)/IncN	N/A	N/A	Japan	Asia	Homo sapiens	N/A	2015
Klebsiella pneumoniae E013 plasmid pE013_IMP6 DNA, complete sequence	AP019402.1	pE013_IMP6	TetA-3.2	IncN	N/A	N/A-R	Japan	Asia	Homo sapiens	N/A	2015
Klebsiella pneumoniae KpWEA1 plasmid P1 DNA, complete sequence	AP024569.1	KpWEA1-P1	TetA-1.1	IncFIB(K)	AP024568.1	ST628	Japan:Fukuoka	Asia	Homo sapiens	feces	2018
Klebsiella pneumoniae KpWEA2 plasmid P1 DNA, complete sequence	AP024571.1	KpWEA2-P1	TetA-1.1	IncFIB(K)	AP024570.1	ST628	Japan:Fukuoka	Asia	Homo sapiens	feces	2018
Klebsiella pneumoniae KpWEA3 plasmid P1 DNA, complete sequence	AP024573.1	KpWEA3-P1	TetA-1.1	IncFIB(K)	AP024572.1	ST628-R	Japan:Fukuoka	Asia	Homo sapiens	feces	2019
Klebsiella pneumoniae KpWEA3 plasmid P2 DNA, complete sequence	AP024575.1	KpWEA3-P2	TetA-1.1	NHF	AP024572.1	ST628	Japan:Fukuoka	Asia	Homo sapiens	feces	2019
Klebsiella pneumoniae KpWEA4-1 plasmid P1 DNA, complete sequence	AP024577.1	KpWEA4-1-P1	TetA-1.1	IncFIB(K)	AP024576.1	ST628-R	Japan:Fukuoka	Asia	Homo sapiens	feces	2020
Klebsiella pneumoniae KpWEA4-1 plasmid P2 DNA, complete sequence	AP024578.1	KpWEA4-1-P2	TetA-1.1	NHF	AP024576.1	ST628	Japan:Fukuoka	Asia	Homo sapiens	feces	2020
Klebsiella pneumoniae KpWEA4-2 DNA, complete genome	AP024579.1	KpWEA4-2	TetA-1.1	Chromosomal	AP024579.1	ST628-R	Japan:Fukuoka	Asia	Homo sapiens	feces	2020
Klebsiella pneumoniae KpWEA4-2 plasmid P1 DNA, complete sequence	AP024580.1	KpWEA4-2-P1	TetA-1.1	IncFIB(K)	AP024579.1	ST628-R	Japan:Fukuoka	Asia	Homo sapiens	feces	2020
Klebsiella pneumoniae KpWEA4-2 plasmid P2 DNA, complete sequence	AP024581.1	KpWEA4-2-P2	TetA-1.1	NHF	AP024579.1	ST628	Japan:Fukuoka	Asia	Homo sapiens	feces	2020
Klebsiella pneumoniae plasmid pKPI-6 DNA, complete sequence	AB616660.2	pKPI-6	TetA-3.1	IncN	N/A	N/A	Japan:Hiroshima	Asia	Homo spaiens	N/A	2009
Klebsiella pneumoniae plasmid pKUN4843_1 DNA, complete sequence, strain: KUN4843	LC155908.1	pKUN4843_1 DNA	TetA-1.1	IncR	N/A	ST29	Japan:Kyoto	Asia	Homo sapiens	N/A	2009
Klebsiella pneumoniae MRY15-537 plasmid pMRY15-537KPN_2 DNA, contig_1	AP019295.1	pMRY15-537KPN_2	TetA-3.1	IncN	N/A	N/A	Japan:Osaka	Asia	Homo sapines	urine	2013
Klebsiella pneumoniae E278 plasmid pE278_IMP6 DNA, complete sequence	AP022358.1	pE278_IMP6	TetA-3.1	IncFIB(K)	N/A	N/A	Japan:Osaka	Asia	Homo sapiens	feces	2015
Klebsiella pneumoniae E105 plasmid pKPI-1 DNA, complete sequence	AP022349.1	pKPI-1	TetA-3.1	IncN	N/A	N/A	Japan:Osaka	Asia	Homo sapiens	feces	2015
Klebsiella pneumoniae plasmid pMRY14-168KPN_2 DNA, complete genome, strain: MRY14-168	AP018742.1	pMRY14-168KPN_2	TetA-3.2	IncN	N/A	N/A	Japan:Osaka	Asia	Homo sapiens	blood	2013
Klebsiella pneumoniae plasmid pMRY14-165KPN_2 DNA, complete genome, strain: MRY14-165	AP018741.1	pMRY14-165KPN_2	TetA-3.2	IncN/IncR	N/A	N/A	Japan:Osaka	Asia	Homo sapiens	ascites	2013
Klebsiella pneumoniae E328 plasmid pE328_IMP6 DNA, complete sequence	AP022370.1	pE328_IMP6	TetA-3.2	IncFII(pSDP9R)	N/A	N/A	Japan:Osaka	Asia	Homo sapiens	feces	2015
Klebsiella pneumoniae GSU10-3 plasmid pGSU10-3-2 DNA, complete genome	AP018673.1	pGSU10-3-2	TetA-1.1	repB(R1701)	AP018671.1	ST11	Japan:Tokyo	Asia	Environment	wastewater treatment plant effluent	2017
Klebsiella pneumoniae plasmid pWP2-W18-ESBL-06_2 DNA, complete genome, strain: WP2-W18-ESBL-06	AP021931.1	pWP2-W18-ESBL-06_2	TetA-1.1	NHF	AP021929.1	ST4	Japan:Tokyo	Asia	Environment	wastewater treatment plant effluent	2018
Klebsiella pneumoniae plasmid pWP5-S18-ESBL-06_1 DNA, complete genome, strain: WP5-S18-ESBL-06	AP022158.1	pWP5-S18-ESBL-06_1	TetA-1.1	IncFIB(K)	AP022157.1	ST432	Japan:Tokyo	Asia	Environment	wastewater treatment plant effluent	2018
Klebsiella pneumoniae plasmid pWP4-S18-CRE-04_3 DNA, complete genome, strain: WP4-S18-CRE-04	AP022081.1	pWP4-S18-CRE-04_3	TetA-3.1	IncN	AP022078.1	ST29	Japan:Tokyo	Asia	Environment	wastewater treatment plant effluent	2018
Klebsiella pneumoniae strain SCAID PND1-2022 (426) plasmid unnamed, complete sequence	CP102941.1	unnamed	TetA-1.1	IncFIB(K)	CP102940.1	ST101	Kazakhstan: Almaty	Asia	Homo sapiens	purulent-necrotic detritus	2022
Klebsiella pneumoniae strain KKp4 plasmid pKKp4-VIM, complete sequence	MF582638.1	pKKp4-VIM	TetA-2.1	IncC	N/A	ST138	Kuwait: Kuwait City	Asia	Homo sapiens	Blood	2009
Klebsiella pneumoniae strain 16114547 plasmid p16114547_1, complete sequence	MK649829.1	p16114547_1	TetA-1.1	IncFIB(K)	N/A	ST290	Laos	Asia	Homo sapiens	Blood	2016
Klebsiella pneumoniae strain LH375 plasmid pLH375-2_incR, complete sequence	CP035198.1	pLH375-2_incR	TetA-4.1	IncR	CP035196.1	ST1315	Laos	Asia	Homo sapiens	stool	2012
Klebsiella pneumoniae strain T4 chromosome	CP034540.1	T4	TetA-1.1	Chromosomal	CP034540.1	ST3483	Lebanon:Tripoli	Asia	Environment	Environment:sewage contaminated river water	2018
Klebsiella pneumoniae strain M16-13 plasmid pM16-13, complete sequence	KY751925.1	pM16-13	TetA-1.1	IncFII	N/A	ST11	Malaysia	Asia	Homo sapiens	N/A	<2017
Klebsiella pneumoniae M941 plasmid pM941-a DNA, complete genome	AP023455.1	pM941-a	TetA-1.1	IncFIB(K)	AP023453.1	ST11	Myanmar:Yangon	Asia	Homo sapiens	sputum	2018
Klebsiella pneumoniae strain 3214 plasmid p3_3214, complete sequence	CP028853.1	pRIVM_C019523_2	TetA-1.1	repB(R1701)	CP028850.1	ST23	Netherlands	Europe	Homo sapiens	N/A	2017
Klebsiella pneumoniae strain RIVM_C019523 plasmid pRIVM_C019523_2, complete sequence	CP068905.1	pRIVM_C019523_2	TetA-1.1	IncR	N/A	ST395	Netherlands	Europe	Homo sapiens	N/A	2019
Klebsiella pneumoniae strain RIVM_C000164 plasmid pRIVM_C000164_1	CP081341.1	pRIVM_C000164_1	TetA-5.1	IncHI2A	N/A	ST2278-2LV	Netherlands	Europe	Homo sapiens	N/A	2019
Klebsiella pneumoniae strain RIVM_C014906 plasmid pRIVM_C014906_2	MT560062.1	pRIVM_C014906_2	TetA-1.1	repB(R1701)	N/A	N/A	Netherlands or Caribbean	Europe	Homo spaiens	N/A	2014-2019
Klebsiella pneumoniae strain K66-45 plasmid pK66-45-2, complete sequence	CP020903.1	pK66-45-2	TetA-1.1	IncFIB(K)/IncFIB(pQil)	CP020901.1	ST11	Norway	Europe	Homo sapiens	Urine	2010
Klebsiella pneumoniae strain KP_NORM_BLD_2015_112126 plasmid unnamed3, complete sequence	CP034056.1	unnamed3	TetA-1.1	IncFII	CP034053.1	ST15	Norway	Europe	Homo sapiens	Blood	2015
Klebsiella pneumoniae isolate KP_NORM_BLD_2012_85054 plasmid unnamed1, complete sequence	CP073628.1	unnamed1	TetA-1.1	IncFIB(K)	CP073627.1	ST307	Norway:Stavanger	Europe	Homo sapiens	blood	2012
Klebsiella pneumoniae isolate KP_NORM_BLD_2010_71621 plasmid unnamed_2, complete sequence	CP073793.1	unnamed_2	TetA-1.1	repB(R1701)	CP073791.1	ST2948	Norway:Stavanger	Europe	Homo sapiens	blood	2010
Klebsiella pneumoniae isolate 82defa5e-b38d-11e9-8998-68b599768938 genome assembly, plasmid: p13ARS_MMH0112-2	LR697123.1	p13ARS_MMH0112-2	TetA-1.1	IncFIB(K)	N/A	ST340	Philippines	Asia	Homo sapiens	N/A	2013-2014
Klebsiella pneumoniae strain NMI3243_13 plasmid pIncFIBk_3243, complete sequence	MT439326.1	pIncFIBk_3243	TetA-1.1	IncFIB(K)	N/A	ST11	Poland	Europe	homo sapiens	wound swab	2013
Klebsiella pneumoniae strain NMI6713_12 plasmid pIncFIBk_6713, complete sequence	MT439327.1	pIncFIBk_6713	TetA-1.1	IncFIB(K)	N/A	ST11	Poland	Europe	homo sapiens	urine	2012
Klebsiella pneumoniae strain NMI1203_15 plasmid p1203R, complete sequence	MW363915.1	p1203R	TetA-1.1	IncR	N/A	ST147	Poland:Warsaw	Europe	Homo sapiens	rectal swab	2015
Klebsiella pneumoniae strain NMI1183_20 plasmid p1183F/R, complete sequence	MW363913.1	p1183F/R	TetA-1.1	IncFIB(pQil)/IncR	N/A	ST147	Poland:Warsaw	Europe	Homo sapiens	urine	2019
Klebsiella pneumoniae strain NMI650_19 plasmid p650R, complete sequence	MW363912.1	p650R	TetA-1.1	IncR	N/A	ST147	Poland:Warsaw	Europe	Homo sapiens	rectal swab	2019
Klebsiella pneumoniae strain 10MC160002271 chromosome, complete genome	CP091813.1	10MC160002271	TetA-1.1	Chromosomal	CP091813.1	ST383	Qatar:Doha	Asia	Homo sapiens	pus	2016
Klebsiella pneumoniae strain 56661 plasmid p56661-89.7, complete sequence	CP089010.1	p56661-89.7	TetA-1.1	IncFII	CP089001.1	ST147	Russia	Europe	Homo sapiens	N/A	<2021
Klebsiella pneumoniae strain CriePir75 plasmid unnamed1, complete sequence	CP063020.1	unnamed1	TetA-1.1	IncFII(pHN7A8)/IncR	CP063019.1	ST395	Russia:Moscow	Europe	Homo sapiens	blood	2017
Klebsiella pneumoniae strain MAR14-456 plasmid pMAR14456-IncFII, complete sequence	CP063279.1	pMAR14456-IncFII	TetA-1.1	repB(R1701)	CP063277.1	ST23	Russia:Moscow	Europe	Homo sapiens	wound	2014
Klebsiella pneumoniae isolate GIMC1002:Kpn-3Ts64 plasmid pKPN-3Ts64-2	CP082242.1	pKPN-3Ts64-2	TetA-1.1	IncR	CP082240.1	ST395	Russia:Moscow	Europe	Homo sapiens	sputum	2016
Klebsiella pneumoniae subsp. pneumoniae strain 2512_Kpn plasmid phvKpST395_NDM-1_2512, complete sequence	MW911670.1	phvKpST395_NDM-1_2512	TetA-1.1	IncFIB(pNDM-Mar)/IncHI1B(pNDM-Mar)/IncR	N/A	ST395	Russia:Moscow	Europe	Homo sapiens	conjunctiva	2019
Klebsiella pneumoniae subsp. pneumoniae strain 1657 plasmid phvKpST395_NDM1_1657, complete sequence	CP072809.1	phvKpST395_NDM1_1657	TetA-1.1	IncFIB(pNDM-Mar)/IncHI1B(pNDM-MAR)/IncR	N/A	ST395	Russia:Saint Petersburg	Europe	Homo sapiens	wound	2017
Klebsiella pneumoniae subsp. pneumoniae strain 2024_Kpn plasmid phvKpST395_2024, complete sequence	MW911667.1	phvKpST395_2024	TetA-1.1	IncFIB(pNDM-Mar)/IncHI1B(pNDM-Mar)/IncR	N/A	ST395	Russia:Saint Petersburg	Europe	Homo sapiens	throat	2018
Klebsiella pneumoniae strain K5880C plasmid pK5880C-HI3, complete sequence	MW307890.1	pK5880C-HI3	TetA-1.1	IncFIB(pNDM-Mar)	N/A	N/A	Sierra Leone	Africa	Homo sapiens	Urine	2018
Klebsiella pneumoniae strain KP5 plasmid pSg1-NDM, complete sequence	CP011839.1	pSg1-NDM	TetA-1.1	IncR	CP012426.1	ST147	Singapore	Asia	Homo sapiens	Hospital	2014
Klebsiella pneumoniae strain ent1077 plasmid pMDR, complete sequence	CP060283.1	pMDR	TetA-1.1	repB(R1701)	CP060281.1	ST65	Singapore	Asia	Homo sapiens	Rectal Swab	2014
Klebsiella pneumoniae strain ENT1988 plasmid pMDR, complete sequence	CP061352.1	pMDR	TetA-1.1	repB(R1701)	CP061350.1	ST86	Singapore	Asia	Homo sapiens	Stool/Rectal Swab	2015
Klebsiella pneumoniae strain ENT1332 plasmid pMDR1_1332, complete sequence	CP063430.1	pMDR1_1332	TetA-1.1	repB(R1701)	CP063428.1	ST893	Singapore	Asia	homo sapiens	rectal swab	2014
Klebsiella pneumoniae strain I72 plasmid p72_FIBkpn, complete sequence	CP034282.1	p72_FIBkpn	TetA-1.1	IncFIB(K)	CP034281.1	ST307	South Africa	Africa	Homo sapiens	N/A	<2018
Klebsiella pneumoniae strain Z0117KP0042 plasmid pZ0117KP0042-1, complete sequence	CP098124.1	pZ0117KP0042-1	TetA-1.1	IncHI2A	CP098123.1	ST392	South Korea	Asia	Animal	Canis lupus familiaris	2017
Klebsiella pneumoniae strain Z0117KP0033 plasmid pZ0117KP0033-1, complete sequence	CP098127.1	pZ0117KP0033-1	TetA-1.1	IncFIB(pNDM-Mar)/IncHI1B(pNDM-MAR)/IncQ1	CP098128.1	ST392	South Korea	Asia	Animal	Canis lupus familiaris	2017
Klebsiella pneumoniae strain Z0117KP0033 plasmid pZ0117KP0033-3, complete sequence	CP098130.1	pZ0117KP0033-3	TetA-1.1	NHF	CP098128.1	ST392	South Korea	Asia	Animal	Canis lupus familiaris	2017
Klebsiella pneumoniae strain Z0117KP0028 plasmid pZ0117KP0028-2, complete sequence	CP098133.1	pZ0117KP0028-2	TetA-1.1	IncFIB(pNDM-Mar)/IncHI1B(pNDM-MAR)/IncQ1	CP098131.1	ST392	South Korea	Asia	Animal	Canis lupus familiaris	2017
Klebsiella pneumoniae strain Z0117KP0027 plasmid pZ0117KP0027-2, complete sequence	CP098137.1	pZ0117KP0027-2	TetA-1.1	IncFIB(K)	CP098136.1	ST392	South Korea	Asia	Animal	Canis lupus familiaris	2017
Klebsiella pneumoniae strain Z0117KP0027 plasmid pZ0117KP0027-1, complete sequence	CP098135.1	pZ0117KP0027-1	TetA-1.1	IncFIB(pNDM-Mar)/IncHI1B(pNDM-MAR)/IncQ1	CP098136.1	ST392-R	South Korea	Asia	Animal	Canis lupus familiaris	2017
Klebsiella pneumoniae strain Z0117KP0025 plasmid pZ0117KP0025-2, complete sequence	CP098142.1	pZ0117KP0025-2	TetA-1.1	IncFIB(K)	CP098141.1	ST392	South Korea	Asia	Animal	Canis lupus familiaris	2017
Klebsiella pneumoniae strain Z0117KP0025 plasmid pZ0117KP0025-1, complete sequence	CP098140.1	pZ0117KP0025-1	TetA-1.1	IncFIB(pNDM-Mar)/IncHI1B(pNDM-MAR)/IncQ1	CP098141.1	ST392-R	South Korea	Asia	Animal	Canis lupus familiaris	2017
Klebsiella pneumoniae strain Z0117KP0020 plasmid pZ0117KP0020-3, complete sequence	CP098148.1	pZ0117KP0020-3	TetA-1.1	NHF	CP098145.1	ST307	South Korea	Asia	Animal	Canis lupus familiaris	2017
Klebsiella pneumoniae strain Z0117KP0019 chromosome, complete genome	CP098149.1	Z0117KP0019	TetA-1.1	Chromosomal	CP098149.1	ST307	South Korea	Asia	Animal	Canis lupus familiaris	2017
Klebsiella pneumoniae strain Z0117KP0008 plasmid pZ0117KP0008-1, complete sequence	CP098160.1	pZ0117KP0008-1	TetA-1.1	IncFIB(K)	CP098159.1	ST307	South Korea	Asia	Animal	Canis lupus familiaris	2017
Klebsiella pneumoniae strain Z0117KP0006 plasmid pZ0117KP0006-1, complete sequence	CP098162.1	pZ0117KP0006-1	TetA-1.1	IncFIB(K)	CP098161.1	ST307	South Korea	Asia	Animal	Canis lupus familiaris	2017
Klebsiella pneumoniae strain Z0117KP0005 plasmid pZ0117KP0005-1, complete sequence	CP098166.1	pZ0117KP0005-1	TetA-1.1	IncFIB(K)	CP098165.1	ST307	South Korea	Asia	Animal	Canis lupus familiaris	2017
Klebsiella pneumoniae strain Z0117KP0004 plasmid pZ0117KP0004-1, complete sequence	CP098168.1	pZ0117KP0004-1	TetA-1.1	IncFIB(K)	CP098167.1	ST307	South Korea	Asia	Animal	Canis lupus familiaris	2017
Klebsiella pneumoniae strain Z0117KP0003 plasmid pZ0117KP0003-3, complete sequence	CP098172.1	pZ0117KP0003-3	TetA-1.1	IncFIB(K)	CP098169.1	N/A	South Korea	Asia	Animal	Canis lupus familiaris	2017
Klebsiella pneumoniae strain Z0117KP0001 plasmid pZ0117KP0001-1, complete sequence	CP098176.1	pZ0117KP0001-1	TetA-1.1	IncFIB(K)	CP098175.1	ST17	South Korea	Asia	Animal	Canis lupus familiaris	2017
Klebsiella pneumoniae strain Z0117KP0018 plasmid pZ0117KP0018-1, complete sequence	CP098152.1	pZ0117KP0018-1	TetA-5.1	IncHI2A	CP098151.1	ST950	South Korea	Asia	Animal	Canis lupus familiaris	2017
Klebsiella pneumoniae strain Z0117KP0017 plasmid pZ0117KP0017-1, complete sequence	CP098155.1	pZ0117KP0017-1	TetA-5.1	IncHI2A	CP098154.1	ST950	South Korea	Asia	Animal	Canis lupus familiaris	2017
Klebsiella pneumoniae strain Z0117KP0020 plasmid pZ0117KP0020-1, complete sequence	CP098146.1	pZ0117KP0020-1	truncated	IncFIB(K)	CP098145.1	ST307-R	South Korea	Asia	Animal	Canis lupus familiaris	2017
Klebsiella pneumoniae strain F17KP0054 plasmid pF17KP0054-1, complete sequence	CP052137.1	pF17KP0054-1	TetA-1.1	IncFIB(K)	CP052136.1	ST107	South Korea:Busan	Asia	Homo sapiens	blood	2017
Klebsiella pneumoniae strain F17KP0040 plasmid pF17KP0040-3, complete sequence	CP052141.1	pF17KP0040-3	TetA-1.1	NHF	CP052138.1	ST307	South Korea:Busan	Asia	Homo sapiens	blood	2017
Klebsiella pneumoniae strain F16KP0108 plasmid pF16KP0108-1, complete sequence	CP052148.1	pF16KP0108-1	TetA-1.1	IncFIB(K)	CP052147.1	ST307	South Korea:Busan	Asia	Homo sapiens	blood	2016
Klebsiella pneumoniae strain F16KP0096 plasmid pF16KP0096-1, complete sequence	CP052151.1	pF16KP0096-1	TetA-1.1	IncFIB(K)	CP052150.1	ST101	South Korea:Busan	Asia	Homo sapiens	blood	2016
Klebsiella pneumoniae strain F16KP0084 chromosome, complete genome	CP052158.1	strain="F16KP0084"	TetA-1.1	Chromosomal	CP052158.1	ST48	South Korea:Busan	Asia	Homo sapiens	blood	2016
Klebsiella pneumoniae strain F16KP0075 plasmid pF16KP0075-2, complete sequence	CP052169.1	pF16KP0075-2	TetA-1.1	IncFIB(pQil)	CP052167.1	ST11	South Korea:Busan	Asia	Homo sapiens	blood	2016
Klebsiella pneumoniae strain F16KP0064 plasmid pF16KP0064-1, complete sequence	CP052173.1	pF16KP0064-1	TetA-1.1	IncFIB(K)	CP052172.1	ST261	South Korea:Busan	Asia	Homo sapiens	blood	2016
Klebsiella pneumoniae strain F16KP0050 plasmid pF16KP0050-1, complete sequence	CP052176.1	pF16KP0050-1	TetA-1.1	IncFIB(K)	CP052175.1	ST441	South Korea:Busan	Asia	Homo sapiens	blood	2016
Klebsiella pneumoniae strain F16KP0045 chromosome, complete genome	CP052177.1	strain="F16KP0045"	TetA-1.1	Chromosomal	CP052177.1	ST48	South Korea:Busan	Asia	Homo sapiens	blood	2016
Klebsiella pneumoniae strain F16KP0011 chromosome, complete genome	CP052197.1	strain="F16KP0011"	TetA-1.1	Chromosomal	CP052197.1	ST48	South Korea:Busan	Asia	Homo sapiens	blood	2016
Klebsiella pneumoniae strain F16KP0002 chromosome, complete genome	CP052203.1	strain="F16KP0002	TetA-1.1	Chromosomal	CP052203.1	ST48	South Korea:Busan	Asia	Homo sapiens	blood	2016
Klebsiella pneumoniae strain F17KP0001 plasmid pF17KP0001-1, complete sequence	CP052575.1	pF17KP0001-1	TetA-1.1	IncFIB(K)	CP052574.1	ST307	South Korea:Busan	Asia	Homo sapiens	blood	2017
Klebsiella pneumoniae strain F16KP0070 plasmid pF16KP0070-1, complete sequence	CP052586.1	pF16KP0070-1	TetA-1.1	IncFIB(K)	CP052585.1	ST307	South Korea:Busan	Asia	Homo sapiens	blood	2016
Klebsiella pneumoniae strain F16KP0001 plasmid pF16KP0001-1, complete sequence	CP052609.1	pF16KP0001-1	TetA-1.1	IncFIB(K)	CP052608.1	ST307	South Korea:Busan	Asia	Homo sapiens	blood	2016
Klebsiella pneumoniae strain D16KP0109 plasmid pD16KP0109-1, complete sequence	CP052366.1	pD16KP0109-1	TetA-1.1	IncR	CP052365.1	ST395	South Korea:Chungbuk	Asia	Homo sapiens	blood	2016
Klebsiella pneumoniae strain D16KP0025 plasmid pD16KP0025-1, complete sequence	CP052376.1	pD16KP0025-1	TetA-1.1	IncR	CP052375.1	ST395	South Korea:Chungbuk	Asia	Homo sapiens	blood	2016
Klebsiella pneumoniae strain D16KP0017 plasmid pD16KP0017-1, complete sequence	CP052380.1	pD16KP0017-1	TetA-1.1	IncFIB(K)	CP052379.1	ST1159	South Korea:Chungbuk	Asia	Homo sapiens	blood	2016
Klebsiella pneumoniae strain D17KP0013 chromosome, complete genome	CP052344.1	strain="D17KP0013"	TetA-3.1	Chromosomal	CP052344.1	ST48	South Korea:Chungbuk	Asia	Homo sapiens	blood	2017
Klebsiella pneumoniae strain D17KP0013 plasmid pD17KP0013-2, complete sequence	CP052348.1	pD17KP0013-2	TetA-3.1	IncN	CP052344.1	ST48	South Korea:Chungbuk	Asia	Homo sapiens	blood	2017
Klebsiella pneumoniae strain D16KP0144 chromosome, complete genome	CP052356.1	strain="D16KP0144"	TetA-3.1	Chromosomal	CP052356.1	ST48	South Korea:Chungbuk	Asia	Homo sapiens	blood	2016
Klebsiella pneumoniae strain D16KP0144 plasmid pD16KP0144-3, complete sequence	CP052359.1	pD16KP0144-3	TetA-3.1	IncN	CP052356.1	ST48	South Korea:Chungbuk	Asia	Homo sapiens	blood	2016
Klebsiella pneumoniae strain C17KP0052 plasmid pC17KP0052-3, complete sequence	CP052391.1	pC17KP0052-3	TetA-1.1	repB(R1701)	CP052388.1	ST14	South Korea:Gangwon	Asia	Homo sapiens	blood	2017
Klebsiella pneumoniae strain C16KP0077 plasmid pC16KP0077-1, complete sequence	CP052450.1	pC16KP0077-1	TetA-1.1	IncFIB(K)	CP052449.1	ST261	South Korea:Gangwon	Asia	Homo sapiens	blood	2016
Klebsiella pneumoniae strain C16KP0024 plasmid pC16KP0024-2, complete sequence	CP052489.1	pC16KP0024-2	TetA-1.1	IncFIB(K)	CP052487.1	ST307	South Korea:Gangwon	Asia	Homo sapiens	blood	2016
Klebsiella pneumoniae strain C17KP0033 plasmid pC17KP0033-2, complete sequence	CP052665.1	pC17KP0033-2	TetA-1.1	repB(R1701)	CP052662.1	ST147	South Korea:Gangwon	Asia	Homo sapiens	blood	2017
Klebsiella pneumoniae strain C17KP0040 plasmid pC17KP0040-2, complete sequence	CP052394.1	pC17KP0040-2	TetA-3.1	IncN	CP052392.1	ST4877	South Korea:Gangwon	Asia	Homo sapiens	blood	2017
Klebsiella pneumoniae strain C16KP0098 chromosome, complete genome	CP052443.1	strain="C16KP0098"	TetA-3.1	Chromosomal	CP052443.1	ST48	South Korea:Gangwon	Asia	Homo sapiens	blood	2016
Klebsiella pneumoniae strain C16KP0098 plasmid pC16KP0098-3, complete sequence	CP052446.1	pC16KP0098-3	TetA-3.1	IncN	CP052443.1	ST48	South Korea:Gangwon	Asia	Homo sapiens	blood	2016
Klebsiella pneumoniae strain C16KP0065 plasmid pC16KP0065-1, complete sequence	CP052452.1	pC16KP0065-1	TetA-3.1	IncFIB(pKPHS1)/IncN	CP052451.1	ST4877	South Korea:Gangwon	Asia	Homo sapiens	blood	2016
Klebsiella pneumoniae strain B17KP0069 plasmid pB17KP0069-1, complete sequence	CP052491.1	pB17KP0069-1	TetA-1.1	IncFIB(K)	CP052490.1	ST15	South Korea:Gyeonggi	Asia	Homo sapiens	blood	2017
Klebsiella pneumoniae strain B17KP0067 chromosome, complete genome	CP052494.1	strain="B17KP0067"	TetA-1.1	Chromosomal	CP052494.1	ST48	South Korea:Gyeonggi	Asia	Homo sapiens	blood	2017
Klebsiella pneumoniae strain B17KP0021 plasmid pB17KP0021-1, complete sequence	CP052499.1	pB17KP0021-1	TetA-1.1	IncFIB(K)	CP052498.1	ST307	South Korea:Gyeonggi	Asia	Homo sapiens	blood	2017
Klebsiella pneumoniae strain B17KP0020 plasmid pB17KP0020-1, complete sequence	CP052504.1	pB17KP0020-1	TetA-1.1	IncFIB(K)	CP052503.1	ST17	South Korea:Gyeonggi	Asia	Homo sapiens	blood	2017
Klebsiella pneumoniae strain B16KP0226 plasmid pB16KP0226-1, complete sequence	CP052506.1	pB16KP0226-1	TetA-1.1	IncFIB(K)	CP052505.1	ST307	South Korea:Gyeonggi	Asia	Homo sapiens	blood	2016
Klebsiella pneumoniae strain B16KP0183 plasmid pB16KP0183-1, complete sequence	CP052523.1	pB16KP0183-1	TetA-1.1	IncFIB(K)	CP052522.1	ST17	South Korea:Gyeonggi	Asia	Homo sapiens	blood	2016
Klebsiella pneumoniae strain B16KP0157 plasmid pB16KP0157-1, complete sequence	CP052534.1	pB16KP0157-1	TetA-1.1	IncFIB(K)	CP052533.1	ST11	South Korea:Gyeonggi	Asia	Homo sapiens	blood	2016
Klebsiella pneumoniae strain B16KP0141 plasmid pB16KP0141-1, complete sequence	CP052538.1	pB16KP0141-1	TetA-1.1	IncFIB(K)	CP052537.1	ST11	South Korea:Gyeonggi	Asia	Homo sapiens	blood	2016
Klebsiella pneumoniae strain B16KP0102 plasmid pB16KP0102-1, complete sequence	CP052545.1	pB16KP0102-1	TetA-1.1	IncFIB(K)	CP052544.1	ST1159	South Korea:Gyeonggi	Asia	Homo sapiens	blood	2016
Klebsiella pneumoniae strain B16KP0089 plasmid pB16KP0089-1, complete sequence	CP052547.1	pB16KP0089-1	TetA-1.1	IncR	CP052546.1	ST395	South Korea:Gyeonggi	Asia	Homo sapiens	blood	2016
Klebsiella pneumoniae strain E17KP0085 plasmid pE17KP0085-2, complete sequence	CP052209.1	pE17KP0085-2	TetA-1.1	IncFIB(K)	CP052207.1	ST307	South Korea:Jeonnam	Asia	Homo sapiens	blood	2017
Klebsiella pneumoniae strain E17KP0079 plasmid pE17KP0079-1, complete sequence	CP052214.1	pE17KP0079-1	TetA-1.1	IncFIB(K)	CP052213.1	ST392	South Korea:Jeonnam	Asia	Homo sapiens	blood	2017
Klebsiella pneumoniae strain E17KP0033 chromosome, complete genome	CP052231.1	strain="E17KP0033"	TetA-1.1	Chromosomal	CP052231.1	ST48	South Korea:Jeonnam	Asia	Homo sapiens	blood	2017
Klebsiella pneumoniae strain E17KP0029 plasmid pE17KP0029-2, complete sequence	CP052237.1	pE17KP0029-2	TetA-1.1	IncFIB(K)	CP052235.1	ST307	South Korea:Jeonnam	Asia	Homo sapiens	blood	2017
Klebsiella pneumoniae strain E17KP0019 plasmid pE17KP0019-2, complete sequence	CP052243.1	pE17KP0019-2	TetA-1.1	IncFIB(K)	CP052241.1	ST307	South Korea:Jeonnam	Asia	Homo sapiens	blood	2017
Klebsiella pneumoniae strain E16KP0288 plasmid pE16K0288-1, complete sequence	CP052263.1	pE16K0288-1	TetA-1.1	IncFIB(K)	CP052262.1	ST45	South Korea:Jeonnam	Asia	Homo sapiens	blood	2016
Klebsiella pneumoniae strain E16KP0287 plasmid pE16K0287-1, complete sequence	CP052266.1	pE16K0287-1	TetA-1.1	IncFIB(K)	CP052265.1	ST884	South Korea:Jeonnam	Asia	Homo sapiens	blood	2016
Klebsiella pneumoniae strain E16KP0268 plasmid pE16K0268-2, complete sequence	CP052270.1	pE16K0268-2	TetA-1.1	IncFIB(K)	CP052268.1	ST307	South Korea:Jeonnam	Asia	Homo sapiens	blood	2016
Klebsiella pneumoniae strain E16KP0258 chromosome, complete genome	CP052272.1	strain="E16KP0258"	TetA-1.1	Chromosomal	CP052272.1	ST392	South Korea:Jeonnam	Asia	Homo sapiens	blood	2016
Klebsiella pneumoniae strain E16KP0241 plasmid pE16KP0241-1, complete sequence	CP052276.1	pE16KP0241-1	TetA-1.1	IncFIB(K)	CP052275.1	ST392	South Korea:Jeonnam	Asia	Homo sapiens	blood	2016
Klebsiella pneumoniae strain E16KP0235 plasmid pE16KP0235-1, complete sequence	CP052279.1	pE16KP0235-1	TetA-1.1	IncFIB(K)	CP052278.1	ST432	South Korea:Jeonnam	Asia	Homo sapiens	blood	2016
Klebsiella pneumoniae strain E16KP0218 plasmid pE16KP0218-1, complete sequence	CP052287.1	pE16KP0218-1	TetA-1.1	IncFIB(pQil)	CP052286.1	ST147	South Korea:Jeonnam	Asia	Homo sapiens	blood	2016
Klebsiella pneumoniae strain E16KP0210 plasmid pE16KP0210-1, complete sequence	CP052296.1	pE16KP0210-1	TetA-1.1	IncFIB(K)	CP052295.1	ST17	South Korea:Jeonnam	Asia	Homo sapiens	blood	2016
Klebsiella pneumoniae strain E16KP0204 plasmid pE16KP0204-1, complete sequence	CP052298.1	pE16KP0204-1	TetA-1.1	IncFIB(K)	CP052297.1	ST392	South Korea:Jeonnam	Asia	Homo sapiens	blood	2016
Klebsiella pneumoniae strain E16KP0180 plasmid pE16KP0180-1, complete sequence	CP052302.1	pE16KP0180-1	TetA-1.1	IncFIB(K)	CP052301.1	ST17	South Korea:Jeonnam	Asia	Homo sapiens	blood	2016
Klebsiella pneumoniae strain E16KP0172 chromosome, complete genome	CP052303.1	strain="E16KP0172"	TetA-1.1	Chromosomal	CP052303.1	ST48	South Korea:Jeonnam	Asia	Homo sapiens	blood	2016
Klebsiella pneumoniae strain E16KP0133 plasmid pE16KP0133-1, complete sequence	CP052307.1	pE16KP0133-1	TetA-1.1	IncFIB(K)	CP052306.1	ST392	South Korea:Jeonnam	Asia	Homo sapiens	blood	2016
Klebsiella pneumoniae strain E16KP0093 chromosome, complete genome	CP052315.1	strain="E16KP0093"	TetA-1.1	Chromosomal	CP052315.1	ST48	South Korea:Jeonnam	Asia	Homo sapiens	blood	2016
Klebsiella pneumoniae strain D17KP0022 plasmid pD17KP0022-1, complete sequence	CP052333.1	pD17KP0022-1	TetA-1.1	IncR	CP052332.1	ST395	South Korea:Jeonnam	Asia	Homo sapiens	blood	2017
Klebsiella pneumoniae strain ST307PT04 plasmid pJYC04A, complete sequence	CP022917.1	pJYC04A	TetA-1.1	IncFIB(K)/IncFIB(pQil)	CP022916.1	ST307	South Korea:Seoul	Asia	Homo sapiens	Rectal swab	2015
Klebsiella pneumoniae strain ST307PT03 plasmid pJYC03A, complete sequence	CP022920.1	pJYC03A	TetA-1.1	IncFIB(K)/IncFIB(pQil)	CP022919.1	ST307	South Korea:Seoul	Asia	Homo sapiens	sputum	2015
Klebsiella pneumoniae strain ST307PT02 plasmid pJYC02A, complete sequence	CP022923.1	pJYC02A	TetA-1.1	IncFIB(K)/IncFIB(pQil)	CP022922.1	ST307	South Korea:Seoul	Asia	Homo sapiens	sputum	2014
Klebsiella pneumoniae strain ST307PT01 plasmid pJYC01A, complete sequence	CP022926.1	pJYC01A	TetA-1.1	IncFIB(K)/IncFIB(pQil)	CP022924.1	ST307	South Korea:Seoul	Asia	Homo sapiens	sputum	2014
Klebsiella pneumoniae strain A17KP0008 plasmid pA17KP0008-2, complete sequence	CP052559.1	pA17KP0008-2	TetA-1.1	IncFIB(K)	CP052557.1	ST307	South Korea:Seoul	Asia	Homo sapiens	blood	2017
Klebsiella pneumoniae strain A17KP0004 plasmid pA17KP0004-1, complete sequence	CP052561.1	pA17KP0004-1	TetA-1.1	IncFIB(K)	CP052560.1	ST307	South Korea:Seoul	Asia	Homo sapiens	blood	2017
Klebsiella pneumoniae strain A16KP0119 plasmid pA16KP0119-1, complete sequence	CP052570.1	pA16KP0119-1	TetA-1.1	IncFIB(K)	CP052569.1	ST29	South Korea:Seoul	Asia	Homo sapiens	blood	2016
Klebsiella pneumoniae strain A16KP0016 plasmid pA16KP0016-1, complete sequence	CP052572.1	pA16KP0016-1	TetA-1.1	IncFIB(K)	CP052571.1	ST307	South Korea:Seoul	Asia	Homo sapiens	blood	2016
Klebsiella pneumoniae strain ST15 plasmid pKP02022, complete sequence	KF719972.1	pKP02022	TetA-1.1	IncFIB(K)	N/A	ST15	South Korea:Suwon	Asia	Homo sapiens	N/A	<2013
Klebsiella pneumoniae strain ST23 plasmid pKP007, complete sequence	KF719971.1	pKP007	TetA-1.1	IncFIB(K)	N/A	ST23	South Korea:Suwon	Asia	Homo sapiens	N/A	<2013
Klebsiella pneumoniae isolate 307 genome assembly, plasmid: P1	OW969754.1	P1	TetA-1.1	IncFIB(K)	OW969753.1	ST307	Spain:A Coruna	Europe	Homo sapiens	Complejo Hospitalario Universitario de A Coruna	2018
Klebsiella pneumoniae isolate 405 genome assembly, plasmid: P1	OW969762.1	P1	TetA-1.7	IncFIB(K)	OW969761.1	ST405	Spain:A Coruna	Europe	Homo sapiens	N/A	2018
Klebsiella pneumoniae isolate 429 genome assembly, plasmid: P1	OW848971.1	P1	TetA-1.1	IncFIB(K)	N/A	N/A	Spain:Barcelona	Europe	Homo sapiens	N/A	2018
Klebsiella pneumoniae isolate 405 genome assembly, plasmid: P1	OW849326.1	P1	TetA-1.1	IncFIB(K)	OW849325.1	ST405	Spain:Barcelona	Europe	Homo sapiens	N/A	2018
Klebsiella pneumoniae isolate 274 plasmid pQKp274H putative recombinase gene, partial cds; QnrA1 (qnrA1) gene, complete cds; truncated AmpR (ampR) gene, partial sequence; insertion sequence IS26 TnpA (tnpA) gene, complete cds; TetR (tetR) and TetA genes, complete cds; insertion sequence IS26 TnpA (tnpA) gene, complete cds; and truncated Mcp (mcp) gene, partial sequence	EF682136.1	pQKp274H	TetA-5.1	NHF	N/A	N/A	Spain:Barcelona	Europe	Homo spaiens	clinical	2003-2004
Klebsiella pneumoniae isolate 392 genome assembly, plasmid: P1	OW969747.1	P1	TetA-1.1	IncFIB(K)/IncFIB(pNDM-Mar)	OW969746.1	ST392	Spain:Ceuta	Europe	Homo spaiens	N/A	2018
Klebsiella pneumoniae isolate 512 genome assembly, plasmid: P2	OW967192.1	P2	TetA-3.6	IncN	OW967190.1	ST512	Spain:Cordoba	Europe	Homo sapiens	N/A	2018
Klebsiella pneumoniae isolate 5002 genome assembly, plasmid: P2	OW968217.1	P2	TetA-1.1	IncFIB(K)	OW968215.1	ST5002	Spain:Guadalajara	Europe	Homo sapiens	N/A	2018
Klebsiella pneumoniae isolate 307 genome assembly, plasmid: P2	OW968268.1	P2	TetA-1.1	IncFIB(K)	OW968266.1	ST307	Spain:Guadalajara	Europe	Homo sapiens	N/A	2018
Klebsiella pneumoniae isolate 405 genome assembly, plasmid: P1	OW968284.1	P1	TetA-1.1	IncFIB(K)	OW968283.1	ST405	Spain:Guadalajara	Europe	Homo sapiens	N/A	2018
Klebsiella pneumoniae isolate 307 genome assembly, plasmid: P2	OW968303.1	P2	TetA-1.1	IncFIB(K)	OW968301.1	ST307	Spain:Guadalajara	Europe	Homo sapiens	N/A	2018
Klebsiella pneumoniae isolate 307 genome assembly, plasmid: P2	OW968366.1	P2	TetA-1.1	IncFIB(K)	OW968364.1	ST307	Spain:Guadalajara	Europe	Homo sapiens	N/A	2018
Klebsiella pneumoniae isolate 307 genome assembly, plasmid: P2	OW968460.1	P2	TetA-1.1	IncFIB(K)	OW968458.1	ST15	Spain:Guadalajara	Europe	Homo sapiens	N/A	2018
Klebsiella pneumoniae isolate 307 genome assembly, plasmid: P2	OW969841.1	P2	TetA-1.1	IncFIB(K)	OW969839.1	ST307	Spain:Guadalajara	Europe	Homo sapiens	N/A	2018
Klebsiella pneumoniae isolate 307 genome assembly, plasmid: P2	OX030710.1	P2	TetA-1.1	IncFIB(K)	OX030708.1	ST307	Spain:Guadalajara	Europe	Homo sapiens	N/A	2018
Klebsiella pneumoniae isolate 307 genome assembly, plasmid: P2	OX030720.1	P2	TetA-1.1	IncFIB(K)	OX030718.1	ST307	Spain:Guadalajara	Europe	Homo sapiens	N/A	2018
Klebsiella pneumoniae isolate 307 genome assembly, plasmid: P2	OX030750.1	P2	TetA-1.1	IncFIB(K)	OX030748.1	ST307	Spain:Guadalajara	Europe	Homo sapiens	N/A	2018
Klebsiella pneumoniae isolate 405 genome assembly, plasmid: P1	OW967030.1	P1	truncated	IncFIB(K)	OW967029.1	ST405	Spain:Hospital Universitari Germans Trias i Pujol (Badalona)	Europe	Homo sapiens	N/A	2018
Klebsiella pneumoniae isolate 392 genome assembly, plasmid: P1	OW969683.1	P1	TetA-1.1	IncFIB(K)	OW969682.1	ST392	Spain:Jaen	Europe	Homo sapiens	Complejo Hospitalario de Jaen	2018
Klebsiella pneumoniae isolate 307 genome assembly, plasmid: P1	OW969704.1	P1	TetA-1.1	IncFIB(K)	OW969703.1	ST307	Spain:Lugo	Europe	Homo sapiens	N/A	2018
Klebsiella pneumoniae isolate 405 genome assembly, plasmid: P1	OW848863.1	P1	TetA-1.1	IncFIB(K)	OW848862.1	N/A	Spain:Madrid	Europe	Homo sapiens	N/A	2018
Klebsiella pneumoniae isolate 11 genome assembly, plasmid: P2	OW848878.1	P2	TetA-1.1	IncI1-I(Alpha)	OW848876.1	N/A	Spain:Madrid	Europe	Homo sapiens	N/A	2018
Klebsiella pneumoniae isolate 392 genome assembly, plasmid: P1	OW967963.1	P1	TetA-1.1	IncFIB(K)	OW967963.1	N/A	Spain:Madrid	Europe	Homo sapiens	N/A	2018
Klebsiella pneumoniae isolate 39 genome assembly, plasmid: P1	OW969674.1	P1	TetA-1.1	IncFIB(K)	OW969674.1	N/A	Spain:Madrid	Europe	Homo sapiens	N/A	2018
Klebsiella pneumoniae strain ST39 plasmid pKp189_1, complete sequence	CP114754.1	pKp189_1	TetA-1.1	IncFIB(K)	CP114753.1	ST39	Spain:Madrid	Europe	Homo sapiens	Rectal swab	2018
Klebsiella pneumoniae isolate 307 genome assembly, plasmid: P1	OW848970.1	P1	TetA-1.1	IncFIB(K)	OW848969.1	ST307	Spain:Madrid	Europe	Homo sapiens	N/A	2018
Klebsiella pneumoniae isolate 392 genome assembly, plasmid: P1	OW959915.1	P1	TetA-1.1	IncFIB(K)	OW959914.1	ST392	Spain:Madrid	Europe	Homo sapiens	N/A	2018
Klebsiella pneumoniae isolate 340 genome assembly, plasmid: P1	OW967790.1	P1	TetA-1.1	IncFII(K)/IncR	OW967789.1	ST340	Spain:Madrid	Europe	Homo sapiens	N/A	2018
Klebsiella pneumoniae isolate 392 genome assembly, plasmid: P1	OW968050.1	P1	TetA-1.1	IncFIB(K)	OW968049.1	ST392	Spain:Madrid	Europe	Homo sapiens	N/A	2018
Klebsiella pneumoniae isolate 307 genome assembly, plasmid: P1	OW968121.1	P1	TetA-1.1	IncFIB(K)	OW968120.1	ST307	Spain:Madrid	Europe	Homo sapiens	N/A	2018
Klebsiella pneumoniae isolate 392 genome assembly, plasmid: P1	OW968235.1	P1	TetA-1.1	IncFIB(K)	OW968234.1	ST392	Spain:Madrid	Europe	Homo sapiens	N/A	2018
Klebsiella pneumoniae isolate 15 genome assembly, plasmid: P1	OW969593.1	P1	TetA-1.1	IncFIB(K)	OW968458.1	ST15	Spain:Madrid	Europe	Homo sapiens	N/A	2018
Klebsiella pneumoniae isolate 15 genome assembly, plasmid: P4	OW969596.1	P4	TetA-1.1	IncR	OW969592.1	ST15	Spain:Madrid	Europe	Homo sapiens	N/A	2018
Klebsiella pneumoniae isolate 392 genome assembly, chromosome: main	OW969636.1	main?/392?	TetA-1.1	Chromosomal	OW969636.1	ST392	Spain:Madrid	Europe	Homo sapiens	N/A	2018
Klebsiella pneumoniae isolate 405 genome assembly, plasmid: P1	OW969871.1	P1	TetA-1.1	IncFIB(K)	OW969870.1	ST405	Spain:Madrid	Europe	Homo sapiens	N/A	2018
Klebsiella pneumoniae isolate 392 genome assembly, plasmid: P2	OX030689.1	P2	TetA-1.1	IncFIB(K)	OX030687.1	ST392	Spain:Madrid	Europe	Homo sapiens	N/A	2018
Klebsiella pneumoniae isolate 307 genome assembly, plasmid: P1	OW969769.1	P1	TetA-1.1	IncFIB(K)	OW969768.1	ST307	Spain:Navarra	Europe	Homo sapiens	N/A	2018
Klebsiella pneumoniae isolate 15 genome assembly, plasmid: P1	OW848798.1	P1	TetA-1.1	IncR	N/A	N/A	Spain:Oviedo	Europe	Homo sapiens	N/A	2018
Klebsiella pneumoniae isolate 405 genome assembly, plasmid: P1	OW849227.1	P1	TetA-1.1	IncFIB(K)	OW849226.1	N/A	Spain:Oviedo	Europe	Homo sapiens	N/A	2018
Klebsiella pneumoniae isolate 15 genome assembly, plasmid: P1	OW849272.1	P1	TetA-1.1	IncR	OW849271.1	N/A	Spain:Oviedo	Europe	Homo sapiens	N/A	2018
Klebsiella pneumoniae isolate 15 genome assembly, plasmid: P1	OW849297.1	P1	TetA-1.1	IncR	OW849296.1	ST15	Spain:Oviedo	Europe	Homo sapiens	N/A	2018
Klebsiella pneumoniae isolate 147 genome assembly, plasmid: P2	OW849318.1	P2	TetA-1.1	IncR/repB(R1701)	OW849316.1	ST147	Spain:Oviedo	Europe	Homo sapiens	N/A	2018
Klebsiella pneumoniae isolate 405 genome assembly, plasmid: P1	OW849406.1	P1	TetA-1.1	IncFIB(K)	OW849405.1	ST405	Spain:Oviedo	Europe	Homo sapiens	N/A	2018
Klebsiella pneumoniae isolate 147 genome assembly, plasmid: P2	OW849410.1	P2	TetA-1.1	IncR/repB(R1701)	OW849408.1	ST147	Spain:Oviedo	Europe	Homo sapiens	N/A	2018
Klebsiella pneumoniae isolate 485 genome assembly, plasmid: P2	OW849437.1	P2	TetA-1.1	IncR	OW849435.1	ST485	Spain:Oviedo	Europe	Homo sapiens	N/A	2018
Klebsiella pneumoniae isolate 307 genome assembly, plasmid: P1	OW968231.1	P1	TetA-1.1	IncFIB(K)	OW968231.1	N/A	Spain:Oviedo	Europe	Homo sapiens	N/A	2018
Klebsiella pneumoniae isolate 147 genome assembly, plasmid: P2	OW970025.1	P2	TetA-1.1	IncFIA(HI1)/IncR/repB(R1701)	OW970023.1	ST147	Spain:Oviedo	Europe	Homo sapiens	N/A	2018
Klebsiella pneumoniae isolate 395 genome assembly, plasmid: P1	OW970501.1	P1	TetA-1.1	IncL/IncR	N/A	N/A	Spain:Sevilla	Europe	Homo sapiens	N/A	2017
Klebsiella pneumoniae isolate 307 genome assembly, plasmid: P2	OW968261.1	P2	TetA-1.1	IncFIB(K)	OW968259.1	ST307	Spain:Valencia	Europe	Homo sapiens	N/A	2018
Klebsiella pneumoniae isolate 307 genome assembly, plasmid: P2	OW849185.1	P2	TetA-1.1	IncFIB(K)	OW849183.1	ST307	Spain:Valencia	Europe	Homo sapiens	N/A	2018
Klebsiella pneumoniae isolate 307 genome assembly, plasmid: P2	OW849222.1	P2	TetA-1.1	IncFIB(K)	OW849220	ST307	Spain:Valencia	Europe	Homo sapiens	N/A	2018
Klebsiella pneumoniae isolate 437 genome assembly, plasmid: P1	OW849313.1	P1	TetA-1.1	repB(R1701)	OW849312.1	ST437	Spain:Valencia	Europe	Homo sapiens	N/A	2018
Klebsiella pneumoniae isolate 307 genome assembly, plasmid: P2	OW849336.1	P2	TetA-1.1	IncFIB(K)	OW849334.1	ST307	Spain:Valencia	Europe	Homo sapiens	N/A	2018
Klebsiella pneumoniae isolate 437 genome assembly, plasmid: P1	OW849413.1	P1	TetA-1.1	repB(R1701)	OW849412.1	ST437	Spain:Valencia	Europe	Homo sapiens	N/A	2018
Klebsiella pneumoniae isolate 307 genome assembly, plasmid: P2	OW849417.1	P2	TetA-1.1	IncFIB(K)	OW849416.1	N/A	Spain:Valencia	Europe	Homo sapiens	N/A	2018
Klebsiella pneumoniae isolate 307 genome assembly, plasmid: P2	OW968205.1	P2	TetA-1.1	IncFIB(K)	OW968203.1	ST307	Spain:Valencia	Europe	Homo sapiens	N/A	2018
Klebsiella pneumoniae isolate 307 genome assembly, plasmid: P2	OW969891.1	P2	TetA-1.1	IncFIB(K)	OW969890.1	N/A	Spain:Valencia	Europe	Homo sapiens	N/A	2018
Klebsiella pneumoniae strain 4/1-2 plasmid p4_1_2.2, complete sequence	CP023841.1	p4_1_2.2	TetA-1.1	IncFIB(pQil)	CP023839.1	ST147	Sweden	Europe	Homo sapiens	feces	2009
Klebsiella pneumoniae strain DA33140 plasmid pDA33140-96, complete sequence	CP029586.1	pDA33140-96	TetA-1.1	IncFIB(pQil)	CP029582.1	ST147	Sweden	Europe	Homo sapiens	N/A	<2018
Klebsiella pneumoniae strain DA33141 plasmid pDA33141-217, complete sequence	CP029588.1	pDA33141-217	TetA-1.1	IncFIB(K)	CP029587.1	ST16	Sweden	Europe	Homo sapiens	N/A	<2018
Klebsiella pneumoniae strain DA33144 plasmid pDA33144-220, complete sequence	CP029591.1	pDA33144-220	TetA-1.1	IncFIB(K)	CP029590.1	ST16	Sweden	Europe	Homo sapiens	N/A	<2018
Klebsiella pneumoniae plasmid pUUH239.2, complete sequence	CP002474.1	pUUH239.2	TetA-1.1	IncFIB(K)	N/A	ST16	Sweden	Europe	Homo spaiens	N/A	<2011
Klebsiella pneumoniae strain CCUG 70742 plasmid pKpn70742_1	CP023250.1	pKpn70742_1	TetA-1.1	repB(R1701)	CP023249.1	ST147	Sweden:Gothenburg	Europe	Homo sapiens	urine	2012
Klebsiella pneumoniae strain B4 plasmid pKpnB4_3, complete sequence	CP030720.1	pKpnB4_3	TetA-2.1	IncC	CP030717.1	ST274	Sweden:Gothenburg	Europe	Homo sapiens	feces	2014
Klebsiella pneumoniae strain B3 plasmid pKpnB3_3, complete sequence	CP030727.1	pKpnB3_3	TetA-2.1	IncC	CP030725.1	ST274	Sweden:Gothenburg	Europe	Homo sapiens	feces	2013
Klebsiella pneumoniae strain B2 plasmid pKpnB2_3, complete sequence	CP030736.1	pKpnB2_3	TetA-2.1	IncC	CP030733.1	ST274	Sweden:Gothenburg	Europe	Homo sapiens	feces	2013
Klebsiella pneumoniae strain B1 plasmid pKpnB1_3, complete sequence	CP030744.1	pKpnB1_3	TetA-2.1	IncC	CP030741.1	ST274	Sweden:Gothenburg	Europe	Homo sapiens	feces	2013
Klebsiella pneumoniae strain BD-14 plasmid p1-BD-14-NDM1, complete sequence	CP082976.1	p1-BD-14-NDM1	TetA-1.1	IncFIB(pNDM-Mar)/IncHI1B(pNDM-MAR)	CP082975.1	ST152	Switzerland	Europe	Homo sapiens	N/A	2018
Klebsiella pneumoniae strain 7011.62 plasmid p1-7011.62-NDM1, complete sequence	CP082986.1	p1-7011.62-NDM1	TetA-1.1	IncFIB(pNDM-Mar)	CP082985.1	ST152	Switzerland	Europe	Homo sapiens	N/A	2018
Klebsiella pneumoniae strain 4906.28 plasmid p1-4906.28, complete sequence	CP083037.1	p1-4906.28	TetA-1.1	IncFIB(K)	CP083036.1	ST101	Switzerland	Europe	Homo sapiens	Tracheobronchial	2013
Klebsiella pneumoniae strain MV-u1-SK2-O plasmid pMV-u1-SK2-O-a, complete sequence	CP085867.1	pMV-u1-SK2-O-a	TetA-1.1	IncFIB(K)	CP085866.1	ST219	Switzerland	Europe	Environment	environmental swab veterinary clinic	2020
Klebsiella pneumoniae strain MCL-2017-2-T20-ESBL plasmid pMCL-2017-T20-ESBL_1, complete sequence	CP086456.1	pMCL-2017-T20-ESBL_1	TetA-1.1	IncFIB(K)	CP086455.1	ST307	Switzerland	Europe	Homo sapiens	N/A	2017
Klebsiella pneumoniae strain MCL-2017-2-T20-MAC plasmid pMCL-2017-T20-MAC_1, complete sequence	CP086459.1	pMCL-2017-T20-MAC_1	TetA-1.1	IncFIB(K)	CP086458.1	ST307	Switzerland	Europe	Homo sapiens	N/A	2017
Klebsiella pneumoniae strain MCL-2017-2-T5-ESBL plasmid pMCL-2017-T5-ESBL_1, complete sequence	CP086462.1	pMCL-2017-T5-ESBL_1	TetA-1.1	IncFIB(K)	CP086461.1	ST307	Switzerland	Europe	Homo sapiens	N/A	2017
Klebsiella pneumoniae strain MCL-2017-2-T5-MAC plasmid pMCL-2017-T5-MAC_1, complete sequence	CP086465.1	pMCL-2017-T5-MAC_1	TetA-1.1	IncFIB(K)	CP086464.1	ST307	Switzerland	Europe	Homo sapiens	N/A	2017
Klebsiella pneumoniae strain MCL-2017-2-T0 plasmid pMCL-2017-T0_1, complete sequence	CP086468.1	pMCL-2017-T0_1	TetA-1.1	IncFIB(K)	CP086467.1	ST307	Switzerland	Europe	Homo sapiens	N/A	2017
Klebsiella pneumoniae strain AE-2247421-T20-ESBL plasmid p2247421-T20-ESBL_1, complete sequence	CP086417.1	p2247421-T20-ESBL_1	TetA-2.1	IncC	CP086416.1	ST101	Switzerland	Europe	Homo sapiens	stool	2013
Klebsiella pneumoniae strain AE-2247421-T20-MAC plasmid p2247421-T20-MAC_1, complete sequence	CP086424.1	p2247421-T20-MAC_1	TetA-2.1	IncC	CP086423.1	ST101	Switzerland	Europe	Homo sapiens	stool	2013
Klebsiella pneumoniae strain AE-2247421-T5-ESBL plasmid p2247421-T5-ESBL_1, complete sequence	CP086432.1	p2247421-T5-ESBL_1	TetA-2.1	IncC/IncFIB(K)	CP086431.1	ST101	Switzerland	Europe	Homo sapiens	stool	2013
Klebsiella pneumoniae strain AE-2247421-T5-MAC plasmid p2247421-T5-MAC_1, complete sequence	CP086440.1	p2247421-T5-MAC_1	TetA-2.1	IncC	CP086439.1	ST101	Switzerland	Europe	Homo sapiens	stool	2013
Klebsiella pneumoniae strain AE-2247421-T0 plasmid p2247421-T0_1, complete sequence	CP086448.1	p2247421-T0_1	TetA-2.1	IncC	CP086447.1	ST101	Switzerland	Europe	Homo sapiens	stool	2013
Klebsiella pneumoniae strain 18KM2445b plasmid pMBR_CTX-M-15_18KM2445b, complete sequence	CP039952.1	pMBR_CTX-M-15_18KM2445b	TetA-1.1	IncFIB(K)	CP039951.1	ST307	Switzerland:Bern	Europe	Animal	dog tracheal aspirate	2018
Klebsiella pneumoniae strain 3347689I plasmid p3347689I_1, complete sequence	CP071087.1	p3347689I_1	TetA-1.1	IncC/IncR	CP071086.1	ST395	Switzerland:Bern	Europe	Homo sapiens	outer malleolus	2020
Klebsiella pneumoniae strain ESBL_DR09 plasmid pESBL_DR09b, complete sequence	CP067257.1	pESBL_DR09b	TetA-2.3	IncN/IncR	CP067255.1	ST307	Switzerland:Zurich	Europe	Environment	imported food: chilli pepper	2014
Klebsiella pneumoniae strain KP_3 plasmid pKp3b, complete sequence	CP086725.1	pKp3b	TetA-1.1	IncFIB(K)	CP086724.1	ST985	Tanzania:Zanzibar	Africa	Environment	soil/stream/plastic litter	2018
Klebsiella pneumoniae strain NH25 plasmid pNH25.2, complete sequence	CP024876.1	pNH25.2	TetA-1.1	IncFII(K)/IncQ1/repB(R1701)	CP024874.1	ST15	Thailand	Asia	Homo sapiens	sputum	2016
Klebsiella pneumoniae strain NH54 plasmid pKPNH54.1, complete sequence	CP024917.1	pKPNH54.1	TetA-1.1	repB(R1701)	CP024916.1	ST147	Thailand	Asia	Homo sapiens	rectal swab	2016
Klebsiella pneumoniae subsp. pneumoniae strain 90CM2 plasmid p90CM2-64k, complete sequence	CP071824.1	p90CM2-64k	TetA-1.1	IncFII(pSDP9R)	CP071819.1	ST17	Thailand	Asia	Homo sapiens	feces	2018
Klebsiella pneumoniae strain TH164 plasmid pTH164-1, complete sequence	CP035212.1	pTH164-1	TetA-4.1	IncR	CP035210.1	ST873	Thailand	Asia	Homo sapiens	stool	2012
Klebsiella pneumoniae KP17 plasmid pKP17_NDM1 DNA, complete sequence	LC521852.1	pKP17_NDM1	TetA-4.1	IncC/repB(R1701)	CP133749.1	ST395	Thailand	Asia	Homo spaiens	human body cavity	2015
Klebsiella pneumoniae strain T38 plasmid pT38_MCR3, complete sequence	MK770642.1	pT38_MCR3	truncated	IncC	VIAG01000001.1	ST603	Thailand	Asia	Homo sapiens	feces	2015-2019
Klebsiella pneumoniae strain KPH3 plasmid p1, complete sequence	CP102553.1	p1	TetA-1.1	IncFIA(HI1)/IncR/repB(R1701)	CP102552.1	ST340	Thailand:Bangkok	Asia	Homo sapiens	microbial	2020
Klebsiella pneumoniae KP45 plasmid pKP45_NDM1 DNA, complete sequence	LC521854.1	pKP45_NDM1	TetA-1.1	IncFIB(pQil)/IncFII(K)	N/A	ST231	Thailand:Bangkok	Asia	Homo sapiens	urine	2014
Klebsiella pneumoniae strain KPA2 plasmid p2, complete sequence	CP102989.1	p2	TetA-2.1	IncC	CP102987.1	ST147	Thailand:Bangkok	Asia	Animal	Animal:dog	2020
Klebsiella pneumoniae strain QS17-0161 plasmid pMR0617tem, complete sequence	CP024461.1	pMR0617tem	TetA-1.1	IncFII(pSDP9R)	CP024458.1	ST45	Thailand:Chonburi	Asia	Homo sapiens	sputum	2017
Klebsiella pneumoniae strain QS17-0161 plasmid pMR0617aac, complete sequence	CP024459.1	pMR0617aac	TetA-2.1	IncFIB(K)	CP024458.1	ST45-R	Thailand:Chonburi	Asia	homo sapiens	sputum	2017
Klebsiella pneumoniae subsp. pneumoniae strain KPCTRSRTH07 plasmid unnamed4, complete sequence	CP041103.1	unnamed4	TetA-2.1	IncC	CP041099.1	ST1	Thailand:Nakhon Pathom	Asia	Animal	Animal:Rectal swab of pig	2016
Klebsiella pneumoniae strain Bio4 chromosome, complete genome	CP093850.1	Bio4 chromosome	TetA-1.1	Chromosomal	CP093850.1	ST307	Turkey:Kayseri	Asia	Homo sapiens	blood	2018
Klebsiella pneumoniae strain Bio13 chromosome, complete genome	CP093851.1	Bio13 chromosome	TetA-1.1	Chromosomal	CP093851.1	ST307	Turkey:Kayseri	Asia	Homo sapiens	respiratory system	2018
Klebsiella pneumoniae subsp. pneumoniae strain KpvST383_NDM_OXA-48 chromosome, complete genome	CP034200.2	KpvST383_NDM_OXA-48	TetA-1.1	Chromosomal	CP034200.2	ST383	United Kingdom	Europe	Homo sapiens	blood	2018
Klebsiella pneumoniae strain RHBSTW-00843 plasmid pRHBSTW-00843_2, complete sequence	CP056302.1	pRHBSTW-00843_2	TetA-1.1	IncFIB(K)	CP056301.1	ST2552	United Kingdom	Europe	Environment	Wastewater influent sample	2017
Klebsiella pneumoniae strain VRES1611 plasmid unnamed, complete sequence	MH745929.1	unnamed	TetA-1.1	IncFIB(K)	N/A	ST307	United Kingdom	Europe	N/A	N/A	2015
Klebsiella pneumoniae subsp. pneumoniae strain PN100 plasmid pKP100-mcr8, complete sequence	MT815555.1	pKP100-mcr8	TetA-1.1	IncFIB(pQil)	N/A	N/A	United Kingdom	Europe	Animal	Animal:blowfly	2015
Klebsiella pneumoniae strain H150820806 plasmid pKPN3-307_TypeC, complete sequence	KY271406.1	pKPN3-307_TypeC	TetA-1.1	IncFIB(K)	N/A	ST307	United Kingdom	Europe	Homo spaiens	N/A	<2016
Klebsiella pneumoniae strain H151440672 transposase (tnpA) gene, partial cds; and tetracycline repressor protein (tetR), tetracycline resistance protein A (tetA), and drug/metabolite transporter (pecM) genes, complete cds	KY271408.1	H151440672	TetA-1.1	NHF	N/A	ST307	United Kingdom	Europe	Homo spaiens	N/A	<2016
Klebsiella pneumoniae strain RHB30-C05 plasmid pRHB30-C05_6, complete sequence	CP057318.1	pRHB30-C05_6	TetA-3.3	IncN	CP057313.1	ST966	United Kingdom	Europe	Animal	Pooled pig faecal samples collected from floor of farm	2017
Klebsiella pneumoniae strain RHB16-C24 plasmid pRHB16-C24_3, complete sequence	CP057724.1	pRHB16-C24_3	TetA-3.3	IncN	CP057722.1	ST3153	United Kingdom	Europe	Animal	Pooled pig faecal samples collected from floor of farm	2017
Klebsiella pneumoniae strain VRES1247 plasmid unnamed	MH745930.1	unnamed	truncated	IncFIB(K)	N/A	ST307	United Kingdom	Europe	N/A	N/A	2015
Klebsiella pneumoniae subsp. pneumoniae strain KPNIH31 plasmid pKPN-c22, complete sequence	CP009879.1	pKPN-c22	TetA-1.1	IncFIB(K)/IncN	CP009876.1	ST392	USA	North America	Homo sapiens	urine	2013
Klebsiella pneumoniae strain AR_0141 plasmid unnamed2, complete sequence	CP028955.1	unnamed2	TetA-1.1	IncFIB(pQil)/IncR/repB(R1701)	CP028953.1	ST34	USA	North America	Homo sapiens	N/A	<2018
Klebsiella pneumoniae strain AR_0142 plasmid unnamed3, complete sequence	CP028993.1	unnamed3	TetA-1.1	IncR	CP028990.1	ST34	USA	North America	Homo sapiens	N/A	<2018
Klebsiella pneumoniae strain AR_0140 plasmid unnamed1, complete sequence	CP029723.1	unnamed1	TetA-1.1	IncFIB(pQil)/IncR/repB(R1701)	CP029722.1	ST34	USA	North America	Homo sapiens	N/A	<2018
Klebsiella pneumoniae strain AR_0087 plasmid unnamed2, complete sequence	CP029740.1	unnamed2	TetA-1.1	repB(R1701)	CP029738.1	ST16	USA	North America	Homo sapiens	N/A	<2018
Klebsiella pneumoniae strain AR_0075 plasmid unnamed1, complete sequence	CP032186.1	unnamed1	TetA-1.1	IncFIB(K)	CP032185.1	ST16	USA	North America	Homo sapiens	N/A	<2018
Klebsiella pneumoniae strain AR_0046 plasmid unnamed4, complete sequence	CP032226.1	unnamed4	TetA-1.1	IncFII	CP032222.1	ST147	USA	North America	Homo sapiens	N/A	<2018
Klebsiella pneumoniae strain FDAARGOS_531 plasmid unnamed2, complete sequence	CP033775.1	unnamed2	TetA-1.1	IncFII(pSDP9R)	CP033777.1	ST25	USA	North America	Homo sapiens	Bronchoalveolar lavage from right lung	2016
Klebsiella pneumoniae strain Kp46596 plasmid pKp46596-3, complete sequence	CP059309.1	pKp46596-3	TetA-1.1	IncR	CP059317.1	ST147	USA	North America	Homo sapiens	N/A	2009
Klebsiella pneumoniae strain 2017HL-00015 plasmid Kpn-WC17-001-01, complete sequence	CP094884.1	Kpn-WC17-001-01	TetA-1.1	IncFIB(K)	CP094883.1	ST307	USA	North America	Homo sapiens	N/A	2017
Klebsiella pneumoniae strain 2017HL-00016 plasmid Kpn-WC17-002-01, complete sequence	CP094886.1	Kpn-WC17-002-01	TetA-1.1	IncFIB(K)	CP094885.1	ST307	USA	North America	Homo sapiens	N/A	2017
Klebsiella pneumoniae strain 52984_A8 plasmid p52984-166.3, complete sequence	CP098349.1	p52984-166.3	TetA-1.1	IncFII	CP098347.1	ST258	USA	North America	Homo sapiens	N/A	2017/2018
Klebsiella pneumoniae strain 52977_A1 plasmid p52977-166.3, complete sequence	CP098354.1	p52977-166.3	TetA-1.1	IncFII	CP098352.1	ST258	USA	North America	Homo sapiens	N/A	2017/2018
Klebsiella pneumoniae strain ATCC BAA2146 plasmid pATCCBAA2146_3, complete sequence	CP117225.1	pATCCBAA2146_3	TetA-1.1	IncFIB(K)	CP117227.1	ST11	USA	North America	N/A	N/A	2022
Klebsiella pneumoniae strain KLP00161 plasmid pKLP00161_2, complete sequence	OP378652.1	pKLP00161_2	TetA-1.1	IncFIB(K)	N/A	N/A	USA	North America	Homo sapiens	N/A	<2022
Klebsiella pneumoniae strain KLP00187 plasmid pKLP00187_2, complete sequence	OP378659.1	pKLP00187_2	TetA-1.1	IncFIB(K)	N/A	N/A	USA	North America	Homo sapiens	N/A	<2022
Klebsiella pneumoniae strain KLP00181 plasmid pKLP00181_2, complete sequence	OP378658.1	pKLP00181_2	TetA-1.1	IncFIB(K)/IncN	N/A	N/A	USA	North America	Homo sapiens	N/A	<2022
Klebsiella pneumoniae strain K-109-R plasmid unnamed, complete sequence	KX029331.1	unnamed	TetA-2.1	IncC	N/A	ST11	USA	North America	Homo spaiens	rectal culture	2012
Klebsiella pneumoniae strain 203 plasmid p203, complete sequence	CP021166.1	p203	TetA-1.1	IncFIB(K)	CP021165.1	ST983	USA:Boston	North America	Homo sapiens	urine	2016
Klebsiella pneumoniae strain DHQP1002001 plasmid p_incR_DHQP1002001, complete sequence	CP016812.1	p_incR_DHQP1002001	TetA-1.1	IncR	CP016811.1	ST34	USA:California	North America	Homo sapiens	Urine	2010
Klebsiella pneumoniae strain NU-CRE236 plasmid pCRE-236-3, complete sequence	CP061383.1	pCRE-236-3	TetA-1.1	NHF	CP061380.1	ST37	USA:Chicago	North America	homo sapiens	N/A	<2020
Klebsiella pneumoniae strain KPN23 plasmid pKPN23_1, complete sequence	CP089863.1	pKPN23_1	TetA-1.1	IncFIB(K)	CP089862.1	ST881	USA:Chicago	North America	Homo sapiens	blood	2015-2017
Klebsiella pneumoniae strain KPN094 plasmid pKPN94_1, complete sequence	CP097404.1	pKPN94_1	TetA-1.1	IncFIB(K)	CP097403.1	ST147	USA:Chicago	North America	Homo sapiens	blood	2015-2017
Klebsiella pneumoniae strain 5165 plasmid pMB8251_1, complete sequence	CP103561.1	pMB8251_1	TetA-1.1	IncFIB(K)	CP103560.1	ST307	USA:Houston	North America	Homo sapiens	blood	2019
Klebsiella pneumoniae strain 4680 chromosome, complete genome	CP103567.1	4680	TetA-1.1	Chromosomal	CP103567.1	ST29-R	USA:Houston	North America	Homo sapiens	blood	2019
Klebsiella pneumoniae strain 4680 plasmid pMB8190_1, complete sequence	CP103568.1	pMB8190_1	TetA-1.1	IncFIB(K)	CP103567.1	ST29	USA:Houston	North America	Homo sapiens	blood	2019
Klebsiella pneumoniae strain 4014 chromosome, complete genome	CP103579.1	4014	TetA-1.1	Chromosomal	CP103579.1	ST2004-R	USA:Houston	North America	Homo sapiens	blood	2019
Klebsiella pneumoniae strain 4014 plasmid pMB7964_1, complete sequence	CP103580.1	pMB7964_1	TetA-1.1	IncFIB(K)	CP103579.1	ST2004	USA:Houston	North America	Homo sapiens	blood	2019
Klebsiella pneumoniae strain 1498 plasmid pMB7868_1, complete sequence	CP103583.1	pMB7868_1	TetA-1.1	IncFIB(K)	CP103582.1	ST1373	USA:Houston	North America	Homo sapiens	blood	2019
Klebsiella pneumoniae strain 3571 chromosome, complete genome	CP103614.1	3571	TetA-1.1	Chromosomal	CP103614.1	ST3293-R	USA:Houston	North America	Homo sapiens	blood	2018
Klebsiella pneumoniae strain 3571 plasmid pMB6975_1, complete sequence	CP103615.1	pMB6975_1	TetA-1.1	IncFIB(K)	CP103614.1	ST3293	USA:Houston	North America	Homo sapiens	blood	2018
Klebsiella pneumoniae strain 3221 plasmid pMB6013_1, complete sequence	CP103636.1	pMB6013_1	TetA-1.1	IncFIB(K)	CP103635.1	ST307	USA:Houston	North America	Homo sapiens	blood	2018
Klebsiella pneumoniae strain 2946 plasmid pMB4773_1, complete sequence	CP103677.1	pMB4773_1	TetA-1.1	IncFIB(K)	CP103676.1	ST307	USA:Houston	North America	Homo sapiens	blood	2017
Klebsiella pneumoniae strain ST3576 chromosome, complete genome	CP103697.1	ST3576	TetA-1.1	Chromosomal	CP103697.1	ST3576	USA:Houston	North America	Homo sapiens	blood	2017
Klebsiella pneumoniae strain ST307 plasmid pMB3435_1, complete sequence	CP103700.1	pMB3435_1	TetA-1.1	IncFIB(K)	CP103699.1	ST307	USA:Houston	North America	Homo sapiens	blood	2017
Klebsiella pneumoniae strain 2289 plasmid pMB3028_1, complete sequence	CP103728.1	pMB3028_1	TetA-1.1	IncFIB(K)	CP103727.1	ST17	USA:Houston	North America	Homo sapiens	blood	2016
Klebsiella pneumoniae strain 197 plasmid pMB2966_1, complete sequence	CP103730.1	pMB2966_1	TetA-1.1	IncFIB(K)	CP103729.1	ST280	USA:Houston	North America	Homo sapiens	blood	2016
Klebsiella pneumoniae strain 913 plasmid pMB2930_1, complete sequence	CP103732.1	pMB2930_1	TetA-1.1	IncFIB(K)(pCAV1099-114)/IncHI1B(pNDM-MAR)	CP103731.1	ST15	USA:Houston	North America	Homo sapiens	blood	2016
Klebsiella pneumoniae strain KPN1482 chromosome, complete genome	CP020841.1	KPN1482	TetA-2.2	Chromosomal	CP020841.1	ST37	USA:Houston	North America	Homo sapiens	respiratory	2014
Klebsiella pneumoniae strain USDA-ARS-USMARC-52099 plasmid pKp1-52099, complete sequence	CP104111.1	pKp1-52099	TetA-1.1	IncFIB(K)	CP104110.1	ST1106	USA:Kansas	North America	Animal	Bos taurus feedlot	2013
Klebsiella pneumoniae strain IDR1800050501-01-02 plasmid p3K157, complete sequence	CP054287.1	p3K157	TetA-1.1	IncFIA(pBK30683)	CP054285.1	ST37	USA:Maine	North America	Homo sapiens	Rectal swab	2018
Klebsiella pneumoniae strain IDR1900025266-01-00 plasmid p2K157, complete sequence	CP054291.1	p2K157	TetA-1.1	IncFIA(pBK30683)	CP054289.1	ST37	USA:Maine	North America	Homo sapiens	wound	2018
Klebsiella pneumoniae strain FDAARGOS_630 plasmid unnamed2, complete sequence	CP044036.1	unnamed2	TetA-5.1	IncFIB(K)(pCAV1099-114)/IncHI1B(pNDM-MAR)	CP044039.1	ST147	USA:MI	North America	Homo sapiens	N/A	<2019
Klebsiella pneumoniae strain ARLG-4771 plasmid pC1122_2, complete sequence	CP067953.1	pC1122_2	TetA-1.1	IncI1-I(Alpha)	CP067951.1	ST307	USA:Midwest	North America	Homo sapiens	urine	2017
Klebsiella pneumoniae isolate 23 plasmid pCTXM15_DHQP1400954, complete sequence	CP016925.1	pCTXM15_DHQP1400954	TetA-1.1	repB(R1701)	CP016926.1	ST147	USA:Minnesota	North America	Homo sapiens	Tracheal Aspirate	2014
Klebsiella pneumoniae strain ATCC BAA-2146 plasmid pCuAs, complete sequence	CP006663.1	pCuAs	TetA-1.1	IncFIB(K)	CP006659.2	ST11	USA:Nebraska	North America	Homo sapiens	urine	2010
Klebsiella pneumoniae strain DHQP1605752_NV plasmid p1605752FIB, complete sequence	CP022125.1	p1605752FIB	TetA-1.1	IncFIB(K)	CP022127.1	ST15	USA:Nevada	North America	Homo sapiens	wound	2016
Klebsiella pneumoniae strain CN1 plasmid pCN1_1, complete sequence	CP015383.1	pCN1_1	TetA-1.1	IncFIB(K)	CP015382.1	ST392	USA:New York	North America	Homo sapiens	N/A	2013
Klebsiella pneumoniae strain NY9 plasmid pNY9_3, complete sequence	CP015388.1	pNY9_3	TetA-1.1	NHF	CP015385.1	ST340	USA:New York	North America	Homo sapiens	N/A	2013
Klebsiella pneumoniae strain KP1768 chromosome, complete genome	CP025140.1	KP1768	TetA-1.1	Chromosomal	CP025140.1	ST307	USA:New York City	North America	Homo sapiens	Pancreatic Fluid	2016
Klebsiella pneumoniae strain NR5632 chromosome, complete genome	CP025143.1	NR5632	TetA-1.1	Chromosomal	CP025143.1	ST307	USA:New York City	North America	Homo sapiens	bronchoalveolar lavage	2016
Klebsiella pneumoniae strain KP1766 chromosome, complete genome	CP025146.1	KP1766	TetA-1.1	Chromosomal	CP025146.1	ST307	USA:New York City	North America	Homo sapiens	blood	2016
Klebsiella pneumoniae strain ARLG-4260 chromosome, complete genome	CP067685.1	ARLG-4260 chromosome	TetA-1.1	Chromosomal	CP067685.1	ST307	USA:Northeast	North America	Homo sapiens	urine	2017
Klebsiella pneumoniae strain ARLG-3623 chromosome, complete genome	CP067694.1	ARLG-3623 chromosome	TetA-1.1	Chromosomal	CP067694.1	ST307	USA:Northeast	North America	Homo sapiens	urine	2016
Klebsiella pneumoniae strain ARLG-8045 plasmid pC708_1, complete sequence	CP067510.1	pC708_1	TetA-1.1	IncFIB(K)(pCAV1099-114)/IncHI1B(pNDM-MAR)	CP067509.1	ST15	USA:South	North America	Homo sapiens	other	2017
Klebsiella pneumoniae strain ARLG-4875 plasmid pC608_2, complete sequence	CP067577.1	pC608_2	TetA-1.1	IncR	CP067575.1	ST258	USA:South	North America	Homo sapiens	wound	2017
Klebsiella pneumoniae strain ARLG-4408 plasmid pC4698_1, complete sequence	CP067661.1	pC4698_1	TetA-1.1	IncFIB(K)	CP067660.1	ST307	USA:South	North America	Homo sapiens	blood	2017
Klebsiella pneumoniae strain ARLG-4851 plasmid pC349_1, complete sequence	CP067704.1	pC349_1	TetA-1.1	repB(R1701)	CP067703.1	ST147	USA:South	North America	Homo sapiens	respiratory	2017
Klebsiella pneumoniae strain ARLG-4848 plasmid pC343_1, complete sequence	CP067722.1	pC343_1	TetA-1.1	IncFIB(K)	CP067721.1	ST16-R	USA:South	North America	Homo sapiens	urine	2017
Klebsiella pneumoniae strain ARLG-4848 plasmid pC343_2, complete sequence	CP067723.1	pC343_2	TetA-1.1	IncFIB(pQil)	CP067721.1	ST16	USA:South	North America	Homo sapiens	urine	2017
Klebsiella pneumoniae strain ARLG-3288 plasmid pC282_1, complete sequence	CP067823.1	pC282_1	TetA-1.1	IncFIB(K)	CP067822.1	ST551	USA:South	North America	Homo sapiens	urine	2016
Klebsiella pneumoniae strain ARLG-3223 plasmid pC277_1, complete sequence	CP067837.1	pC277_1	TetA-1.1	IncFIB(K)	CP067836.1	ST273	USA:South	North America	Homo sapiens	respiratory	2016
Klebsiella pneumoniae strain ARLG-3213 plasmid pC268_1, complete sequence	CP067859.1	pC268_1	TetA-1.1	repB(R1701)	CP067858.1	ST258	USA:South	North America	Homo sapiens	blood	2016
Klebsiella pneumoniae strain ARLG-3205 plasmid pC259_1, complete sequence	CP067883.1	pC259_1	TetA-1.1	IncFIB(K)	CP067882.1	ST16	USA:South	North America	Homo sapiens	urine	2016
Klebsiella pneumoniae strain ARLG-4793 plasmid pC1151_1, complete sequence	CP067949.1	pC1151_1	TetA-1.1	IncFIB(K)	CP067948.1	ST307	USA:South	North America	Homo sapiens	urine	2017
Klebsiella pneumoniae strain ARLG-8050 chromosome, complete genome	CP067500.1	ARLG-8050	TetA-2.2	Chromosomal	CP067500.1	ST37	USA:South	North America	Homo sapiens	blood	2017
Klebsiella pneumoniae strain FDAARGOS_1326 plasmid unnamed1, complete sequence	CP069822.1	unnamed1	TetA-1.1	IncFIB(K)	CP069821.1	CBD	USA:WA	North America	Homo sapiens	N/A	<2021
Klebsiella pneumoniae strain FDAARGOS_1323 plasmid unnamed1, complete sequence	CP069875.1	unnamed1	TetA-1.1	IncFIB(K)	CP069873.1	ST307	USA:WA	North America	Homo sapiens	N/A	<2021
Klebsiella pneumoniae strain FDAARGOS_1310 plasmid unnamed1, complete sequence	CP070159.1	unnamed1	TetA-1.1	IncFIB(K)	CP070158.1	ST15	USA:WA	North America	Homo sapiens	N/A	<2021
Klebsiella pneumoniae strain FDAARGOS_1330 plasmid unnamed1, complete sequence	CP070178.1	unnamed1	TetA-1.1	IncFII(pSDP9R)	CP070177.1	ST628	USA:WA	North America	Homo sapiens	N/A	<2021
Klebsiella pneumoniae strain FDAARGOS_1324 plasmid unnamed4	CP069856.1	unnamed4	TetA-2.1	NHF	CP069853.1	ST70	USA:WA	North America	Homo sapiens	N/A	<2021
Klebsiella pneumoniae strain FDAARGOS_1316 plasmid unnamed1, complete sequence	CP070093.1	unnamed1	TetA-2.1	IncFIB(K)/IncN	CP070092.1	ST45	USA:WA	North America	Homo sapiens	N/A	<2021
Klebsiella pneumoniae strain AR_0049 plasmid unitig_2, complete sequence	CP018818.1	unitig_2	TetA-1.1	IncFIB(K)	CP018816.1	ST11	N/A	N/A	Homo sapiens	N/A	<2015
Klebsiella pneumoniae strain AR_0146 plasmid tig00001160, complete sequence	CP021686.1	tig00001160	TetA-1.1	IncC/IncFIB(K)	CP021685.1	ST11	N/A	N/A	Homo sapiens	N/A	<2015
Klebsiella pneumoniae strain AR_0152 plasmid tig00000195, complete sequence	CP021946.1	tig00000195	TetA-1.1	repB(R1701)	CP021944.1	ST147	N/A	N/A	Homo sapiens	N/A	<2015
Klebsiella pneumoniae strain AR_0148 plasmid tig00000168_pilon, complete sequence	CP021951.1	tig00000168_pilon	TetA-1.1	IncFIB(K)	CP021950.1	ST11	N/A	N/A	Homo sapiens	N/A	<2015
Klebsiella pneumoniae strain AR_0139 plasmid tig00000006, complete sequence	CP021961.1	tig00000006	TetA-1.1	IncFIB(K)(pCAV1099-114)/IncHI1B(pNDM-MAR)	CP021960.1	ST37	N/A	N/A	Homo sapiens	N/A	<2015
Klebsiella pneumoniae strain 50700 plasmid p50700-83.4, complete sequence	CP088994.1	p50700-83.4	TetA-1.1	IncFII(pSDP9R)	CP088991.1	ST11	N/A	N/A	Homo sapiens	N/A	<2021
Klebsiella pneumoniae strain 49210 plasmid p49210-124.9, complete sequence	CP089029.1	p49210-124.9	TetA-1.1	repB(R1701)	CP089024.1	ST23	N/A	N/A	N/A	N/A	<2021
Klebsiella pneumoniae strain AR_0139, complete genome	CP021960.1	AR_0139	TetA-2.1	Chromosomal	CP021960.1	ST37-R	N/A	N/A	Homo spaiens	N/A	<2015
Klebsiella pneumoniae strain Kp202 plasmid pKp202_1, complete sequence	CP041083.1	pKp202_1	TetA-2.1	IncC	CP041082.1	ST101	N/A	N/A	Homo spaiens	N/A	<2019
Klebsiella pneumoniae isolate BB1542 genome assembly, plasmid: BB1542_1	OV753988.1	BB1542_1	TetA-2.1	IncFIB(K)	OV753987.1	ST39	Venezuela	South America	Environment	wastewater from urban sewer	2014
Klebsiella pneumoniae isolate BB1539 genome assembly, plasmid: BB1539_1	OV753993.1	BB1539_1	TetA-2.1	IncFIB(K)	OV753992.1	N/A	Venezuela	South America	Environment	wastewater from urban sewer	2014
Klebsiella pneumoniae isolate BB1541 genome assembly, plasmid: BB1541_1	OV754011.1	BB1541_1	TetA-2.1	IncFIB(K)	OV754010.1	N/A	Venezuela	South America	Environment	wastewater from urban sewer	2014
Klebsiella pneumoniae plasmid pK1HV, strain K1HV, complete sequence	HF545434.1	pK1HV	TetA-1.1	repB(R1701)	N/A	N/A	Viet Nam	Asia	Homo sapiens	nasal swab	2006
Klebsiella pneumoniae strain 130411-38618 plasmid p130411-38618_1, complete sequence	MK649826.1	p130411-38618_1	TetA-2.1	IncFIB(K)	N/A	ST17	Viet Nam	Asia	Homo sapiens	Blood	2011
Klebsiella pneumoniae strain PIMB15ND2KP27 plasmid pKP27-MPH, complete sequence	CP041640.1	pKP27-MPH	TetA-1.1	IncFIB(K)	CP041639.1	ST16-R	Viet Nam:Ho Chi Minh	Asia	Homo sapiens	N/A	2015
Klebsiella pneumoniae strain PIMB15ND2KP27 plasmid pKP27-MCR1, complete sequence	CP041641.1	pKP27-MCR1	TetA-2.1	IncC	CP041639.1	ST16	Viet Nam:Ho Chi Minh	Asia	Homo sapiens	N/A	2015

## Sheet: Table S2
Table S2. Amino acid sequences of TetA variants
TetA variant	Amino acid sequence
TetA-1.1	MKPNRPLIVILSTVALDAVGIGLIMPVLPGLLRDLVHSNDVTAHYGILLALYALMQFACAPVLGALSDRFGRRPVLLVSLAGAAVDYAIMATAPFLWVLYIGRIVAGITGATGAVAGAYIADITDGDERARHFGFMSACFGFGMVAGPVLGGLMGGFSPHAPFFAAAALNGLNFLTGCFLLPESHKGERRPLRREALNPLASFRWARGMTVVAALMAVFFIMQLVGQVPAALWVIFGEDRFHWDATTIGISLAAFGILHSLAQAMITGPVAARLGERRALMLGMIADGTGYILLAFATRGWMAFPIMVLLASGGIGMPALQAMLSRQVDEERQGQLQGSLAALTSLTSIVGPLLFTAIYAASITTWNGWAWIAGAALYLLCLPALRRGLWSGAGQRADR
TetA-1.2	MKPNRPLIVILSTVALDAVGIGLIMPVLPGLLRDLVHSNDVTAHYGILLALYALMQFACAPVLGALSDRFGRRPVLLVSLAGAAVDYAIMATAPFLWVLYIGRIVAGITGATGAVAGAYIADITDGDERARHFGFMSACFGFGMVAGPVLGGLMGGFSPHAPFFAAAALNGLNFLTGCFLLPESHKGERRPLRREALNPLASFRWARGMTVVAALMAVFFIMQLVGQVPAALWVIFGEDRFHWDATTIGISLAAFGILHSLAQAMITGPVAARLGERRALMLGMIADGTGYILLAFATRGWMAFPIMVLLASGGIGMPALQAMLSRQVDEERQGQLQGSLAALTSLTSIVGPLLFTAIYAASITTWNGWVWIAGAALYLLCLPALRRGLWSGAGQRADR
TetA-1.3	MKPNRPLIVILSTVALDAVGIGLIMPVLPGLLRDLVHSNDVAAHYGILLALYALMQFACAPVLGALSDRFGRRPVLLVSLAGAAVDYAIMATAPFLWVLYIGRIVAGITGATGAVAGAYIADITDGDERARHFGFMSACFGFGMVAGPVLGGLMGGFSPHAPFFAAAALNGLNFLTGCFLLPESHKGERRPLRREALNPLASFRWARGMTVVAALMAVFFIMQLVGQVPAALWVIFGEDRFHWDATTIGISLAAFGILHSLAQAMITGPVAARLGERRALMLGMIADGTGYILLAFATRGWMAFPIMVLLASGGIGMPALQAMLSRQVDEERQGQLQGSLAALTSLTSIVGPLLFTAIYAASITTWNGWAWIAGAALYLLCLPALRRGLWSGAGQRADR
TetA-1.4	MKPNRPLIVILSTVALDAVGIGLIMPVLPGLLRDLVHSNDVTAHYGILLALYALMQFACAPVLGALSDRFGRRPVLLVSLAGAAVDYAIMATAPFLWVLYIGRIVAGITGATGAVAGAYIADITDGDERARHFGFMSACFGFGMVAGPVLGGLMGGFSPHAPFFAAAALNGLNFLTGCFLLPESHKGERRPLRREALNPLASFRWARGMTVVAALMAVFFIMQLVGQVPAALWVIFGEDRFHWDATTIGISLAVFGILHSLAQAMITGPVAARLGERRALMLGMIADGTGYILLAFATRGWMAFPIMVLLASGGIGMPALQAMLSRQVDEERQGQLQGSLAALTSLTSIVGPLLFTAIYAASITTWNGWAWIAGAALYLLCLPALRRGLWSGAGQRADR
TetA-1.5	MKPNRPLIVILSTVALDAVGIGLIMPVLPGLLRDLVHSNDVTAHYGILLALYALMQFACAPVLGALSDRFGRRPVLLVSLAGAAVDYAIMATAPFLWVLYIGRIVAGITGATGAVAGAYIADITDGDERARHFGFMSACFGFGMVAGPVLGGLMGGFSPHAPFFAAAALNGLNFLTGCFLLPESHKGERRPLRREALNPLASFRWARGMTVVAALMAVFFIMQLVGQVPAALWVIFGEDRFHWDATTIGISLAAFGILHSLAQAMITGPVAARLGERRALMLGMIADGTGYILLAFATRGWMAFPIMVLLAWGGIGMPALQAMLSRQVDEERQGQLQGSLAALTSLTSIVGPLLFTAIYAASITTWNGWAWIAGAALYLLCLPALRRGLWSGAGQRADR
TetA-1.6	MKPNRPLIVILSTVALDAVGIGLIMPVLPGLLRDLVHSNDVTAHYGILLALYALMQFACAPVLGALSDRFGRRPVLLVSLAGAAVDYAIMATAPFLWVLYIGRIVAGITGATGAVAGAYIADITDGDERARHFGFMSACFGFGMVAGPVLGGLMGGFSPHAPFFAAAALNGLNFLTGCFLLPESHKGERRPLRREALNPLASFRWARGMTVVAALMAVFFIMQLVGQVPAALWVIFGEDRFHWDATTIGIALAAFGILHSLAQAMITGPVAARLGERRALMLGMIADGTGYILLAFATRGWMAFPIMVLLASGGIGMPALQAMLSRQVDEERQGQLQGSLAALTSLTSIVGPLLFTAIYAASITTWNGWAWIAGAALYLLCLPALRRGLWSGAGQRADR
TetA-1.7	MPPNRPLIVILSTVALDAVGIGLIMPVLPGLLRDLVHSNDVTAHYGILLALYALMQFACAPVLGALSDRFGRRPVLLVSLAGAAVDYAIMATAPFLWVLYIGRIVAGITGATGAVAGAYIADITDGDERARHFGFMSACFGFGMVAGPVLGGLMGGFSPHAPFFAAAALNGLNFLTGCFLLPESHKGERRPLRREALNPLASFRWARGMTVVAALMAVFFIMQLVGQVPAALWVIFGEDRFHWDATTIGISLAAFGILHSLAQAMITGPVAARLGERRALMLGMIADGTGYILLAFATRGWMAFPIMVLLASGGIGMPALQAMLSRQVDEERQGQLQGSLAALTSLTSIVGPLLFTAIYAASITTWNGWAWIAGAALYLLCLPALRRGLWSGAGQRADR
TetA-1.8	MKPNRPLIVILSTVALDAVGIGLIMPVLPGLLRDLVHSNDVTAHYGILLALYALMQFACAPVLGALSDRFGRRPVLLVSLAGAAVDYAIMATAPFLWVLYIGRIVAGITGATGAVAGAYIADITDGDERARHFGFMSACFGFGMVAGPVLGGLMGGFSPHAPFFAAAALNGLNFLTGCFLLPESHKGERRPLRREALNPLASFRWARGMTVVAALMAVFFIMQLVGQVPAALWVIFGEDRFHWDATTIGISLAAFGILHSLAQAMITGPVAARLGERRALMLGMIADGTGYILLAFATREWMAFPIMVLLASGGIGMPALQAMLSRQVDEERQGQLQGSLAALTSLTSIVGPLLFTAIYAASITTWNGWAWIAGAALYLLCLPALRRGLWSGAGQRADR
TetA-1.9	MKPNRPLIVILSTVALDAVGIGLIMPVLPGLLRDLVHSNDVTAHYGILLALYALMQFACAPVLGALSDRFGRRPVLLVSLAGAAVDYAIMATAPFLWVLYIGRIVAGITGATGAVAGAYIADITDGDERARHFGFMSACFGFGMVAGPVLGGLMGGFSPHAPFFAAAALNGLNFLTGCFLLPESHKGERRPLRREALNPLASFRWARGMTVVAALMAVFFIMQLVGQVPAALWVIFGEDRFHWDATTIGISLAAFGILHSLAQAMITGPVAARLGERRALMLGMIADGTGYILLAFATRGWMAFPIMVLLASGGIGMPALQAMLSEQVDEERQGQLQGSLAALTSLTSIVGPLLFTAIYAASITTWNGWAWIAGAALYLLCLPALRRGLWSGAGQRADR
TetA-1.10	MKPNRPLIVILSTVALDAVGIGLIMPVLPGLLRDLVHLNDVTAHYGILLALYALMQFACAPVLGALSDRFGRRPVLLVSLAGAAVDYAIMATAPFLWVLYIGRIVAGITGATGAVAGAYIADITDGDERARHFGFMSACFGFGMVAGPVLGGLMGGFSPHAPFFAAAALNGLNFLTGCFLLPESHKGERRPLRREALNPLASFRWARGMTVVAALMAVFFIMQLVGQVPAALWVIFGEDRFHWDATTIGISLAAFGILHSLAQAMITGPVAARLGERRALMLGMIADGTGYILLAFATRGWMAFPIMVLLASGGIGMPALQAMLSRQVDEERQGQLQGSLAALTSLTSIVGPLLFTAIYAASITTWNGWAWIAGAALYLLCLPALRRGLWSGAGQRADR
TetA-1.11	VKPNRPLIVILSTVALDAVGIGLIMPVLPGLLRDLVHSNDVTAHYGILLALYALMQFACAPVLGALSDRFGRRPVLLVSLAGAAVDYAIMATAPFLWVLYIGRIVAGITGATGAVAGAYIADITDGDERARHFGFMSACFGFGMVAGPVLGGLMGGFSPHAPFFAAAALNGLNFLTGCFLLPESHKGERRPLRREALNPLASFRWARGMTVVATLMAVFFIMQLVGQVPAALWVIFGEDRFHWDATTIGISLAAFGILHSLAQAMITGPVAARLGERRALMLGMIADGTGYILLAFATRGWMAFPIMVLLASGGIGMPALQAMLSRQVDEERQGQLQGSLAALTSLTSIVGPLLFTAIYAASITTWNGWAWIAGAALYLLCLPALRRGLWSGAGQRADR
TetA-2.1	MKPNRPLIVILSTVALDAVGIGLIMPVLPGLLRDLVHSNDVTAHYGILLALYALMQFACAPVLGALSDRFGRRPVLLVSLAGAAVDYAIMATAPFLWVLYIGRIVAGITGATGAVAGAYIADITDGDERARHFGFMSACFGFGMVAGPVLGGLMGGFSPHAPFFAAAALNGLNFLTGCFLLPESHKGERRPLRREALNPLASFRWARGMTVVAALMAVFFIMQLVGQVPAALWVIFGEDRFHWDATTIGISLAAFGILHSLAQAMITGPVAARLGERRALMLGMIADGTGYILLAFATRGWMAFPIMVLLASGGIGMPALQAMLSRQVDEERQGQLQGSLAALTSLTSIVGPLLFTAIYAASITTWNGWAWIAGAALYLLCLPALRRGLWRNSSNSRCT
TetA-2.2	MKPNRPLIVILSTVALDAVGIGLIMPVLPGLLRDLVHSNDVTAHYGILLALYALMQFACAPVLGALSDRFGRRPVLLVSLAGAAVDYAIMATTPFLWVLYIGRIVAGITGATGAVAGAYIADITDGDERARHFGFMSACFGFGMVAGPVLGGLMGGFSPHAPFFAAAALNGLNFLTGCFLLPESHKGERRPLRREALNPLASFRWARGMTVVAALMAVFFIMQLVGQVPAALWVIFGEDRFHWDATTIGISLAAFGILHSLAQAMITGPVAARLGERRALMLGMIADGTGYILLAFATRGWMAFPIMVLLASGGIGMPALQAMLSRQVDEERQGQLQGSLAALTSLTSIVGPLLFTAIYAASITTWNGWAWIAGAALYLLCLPALRRGLWRNSSNSRCT
TetA-2.3	MKPNRPLIVILSTVALDAVGIGLIMPVLPGLLRDLVHSNDVAAHYGILLALYALMQFACAPVLGALSDRFGRRPVLLVSLAGAAVDYAIMATAPFLWVLYIGRIVAGITGATGAVAGAYIADITDGDERARHFGFMSACFGFGMVAGPVLGGLMGGFSPHAPFFAAAALNGLNFLTGCFLLPESHKGERRPLRREALNPLASFRWARGMTVVAALMAVFFIMQLVGQVPAALWVIFGEDRFHWDATTIGISLAAFGILHSLAQAMITGPVAARLGERRALMLGMIADGTGYILLAFATRGWMAFPIMVLLASGGIGMPALQAMLSRQVDEERQGQLQGSLAALTSLTSIVGPLLFTAIYAASITTWNGWAWIAGAALYLLCLPALRRGLWRNSSNSRCT
TetA-2.4	MKPNRPLIVILSTVALDAVGIGLIMPVLPGLLRDLVHSNDVTAHYGILLALYALMQFACAPVLGALSDRFGRRPVLLVSLAGAAVDYAIMATAPFLWVLYIGRIVAGITGATGAVAGAYIADITDGDERARHFGFMSACFGFGMVAGPVLGGLMGGFSPHAPFFAAAALNGLNFLTGCFLLPESHKGERRPLRREALNPLASFRWARGMTVVAALMAVFFIMQLVGQVPAALWVIFGEDRFHWDATTIGISLAAFGILHSLAQAMITGPVAARLGERRALMLGMIADGTGYILLAFATRGWMAFPIMVLLASGGIGMPALQAMLSRQVDEERQGQLQGSLAALTSLTSIVGPLLFTAIYAASITTWNGWAWIAGAALYLLCLPALRRGHWRNSSNSRCT
TetA-2.5	MIVILSTVALDAVGIGLIMPVLPGLLRDLVHSNDVTAHYGILLALYALMQFACAPVLGALSDRFGRRPVLLVSLAGAAVDYAIMATTPFLWVLYIGRIVAGITGATGAVAGAYIADITDGDERARHFGFMSACFGFGMVAGPVLGGLMGGFSPHAPFFAAAALNGLNFLTGCFLLPESHKGERRPLRREALNPLASFRWARGMTVVAALMAVFFIMQLVGQVPAALWVIFGEDRFHWDATTIGISLAAFGILHSLAQAMITGPVAARLGERRALMLGMIADGTGYILLAFATRGWMAFPIMVLLASGGIGMPALQAMLSRQVDEERQGQLQGSLAALTSLTSIVGPLLFTAIYAASITTWNGWAWIAGAALYLLCLPALRRGLWRNSSNSRCT
TetA-2.6	MKPNRPLIVILSTVALDAVGIGLIMPVLPGLLRDLVHSNDVTAHYGILLALYALMQFACAPVLGALSDRFGRRPVLLVSLAGAAVDYAIMATAPFLWVLYIGRIVAGITGATGAVAGAYIADITDGDERARHFGFMSACFGFGMVAGPVLGGLMGGFSPHAPFFAAAALNGLNFLTGCFLLPESHKGERRPLRREALNPLASFRWARGMTVVAALMAVFFIMQLVGQVPAALWVIFGEDRFHWDATTIGISLAAFGILHSLAQAMITGPVAARLGERRALMLGMIADGTGYILLAFATREWMAFPIMVLLASGGIGMPALQAMLSRQVDEERQGQLQGSLAALTSLTSIVGPLLFTAIYAASITTWNGWAWIAGAALYLLCLPALRRGLWRNSSNSRCT
TetA-2.7	MQQCPVALDAVGIGLIMPVLPGLLRDLVHSNDVTAHYGILLALYALMQFACAPVLGALSDRFGRRPVLLVSLAGAAVDYAIMATAPFLWVLYIGRIVAGITGATGAVAGAYIADITDGDERARHFGFMSACFGFGMVAGPVLGGLMGGFSPHAPFFAAAALNGLNFLTGCFLLPESHKGERRPLRREALNPLASFRWARGMTVVAALMAVFFIMQLVGQVPAALWVIFGEDRFHWDATTIGISLAAFGILHSLAQAMITGPVAARLGERRALMLGMIADGTGYILLAFATRGWMAFPIMVLLASGGIGMPALQAMLSRQVDEERQGQLQGSLAALTSLTSIVGPLLFTAIYAASITTWNGWAWIAGAALYLLCLPALRRGLWRNSSNSRCT
TetA-2.8	MKPNRPLIVILSTVALDAVGIGLIMPVLPGLLRDLVHSNDVTAHYGILLALYALMQFACAPVLGALSDRFGRRPVLLVSLAGAAVDYAIMATTPFLWVLYIGRIVAGITGATGAVAGAYIADITDGDERARHFGFASACFGFGMVAGPVLGGLMGGFSPHAPFFAAAALNGLNFLTGCFLLPESHKGERRPLRREALNPLASFRWAMTVVAALMAVFFIMQLVGQVPAALWVIFGEDRFHWDATTIGISLAAFGILHSLARAMITGPVAARLGERRALMLGMIADGTGYILLAFATRGWMAFPIMVLLASGGIGMPALQAMLSRQVDEERQGQLQGSLAALTSLTSIVGPLLFTAIYAASITTWNGWAWIAGAALYLLCLPALRRGLWRNSSNSRCT
TetA-3.1	MKPNRPLIVILSTVALDAVGIGLIMPVLPGLLRDLVHSNDVTAHYGILLALYALVQFACAPVLGALSDRFGRRPILLVSLAGATVDYAIMATVPFLWVLYIGRIVAGITGATGAVAGAYIADITDGDERARHFGFMSACFGFGMVAGPVLGGLMGGFSPHAPFFAAAALNGLNFLTGCFLLPESHKGERRPLRREALNPLASFRWARGMTVVAALMAVFFIMQLVGQVPAALWVIFGEDRFHWDATTIGISLAAFGILHSLAQAMITAPVAARLGERRALMLGMIADGTGYILLAFATRGWMAFPIMVLLASGGIGMPALQAMLSRQVDEERQGQLQGSLAALTSLTSIVGPLLFTAIYAASITTWNGWAWIAGAALYLLCLPALRRGLWSGAGQRADR
TetA-3.2	MKPNRPLIVILSTVALDAVGIGLIMPVLPGLLRDLVHSNDVTAHYGILLALYALVQFACAPVLGALSDRFGRRPILLVSLAGATVDYAIMATVPFLWVLYIGRIVAGITGATGAVAGAYIADITDGDERARHFGFMSACFGFGMVAGPVLGGLMGGFSPHAPFFAAAALNGLNFLTGCFLLPESHKGERRPLRREALNPLASFRWARGMTVVAALMAVFFIMQLVGQVPAALWVIFGEDRFHWDATTIGISLAAFGILHSLAQAMITGPVAARLGERRALMLGMIADGTGYILLAFATRGWMAFPIMVLLASGGIGMPALQAMLSRQVDEERQGQLQGSLAALTSLTSIVGPLLFTAIYAASITTWNGWAWIAGAALYLLCLPALRRGLWSGAGQRADR
TetA-3.3	MKPNRPLIVILSTVALDAVGIGLIMPVLPGLLRDLVHSNDVTAHYGILLALYALVQFACAPVLGALSDRFGRRPILLVSLAGATVDYAIMATVPFLWVLYIGRIVAGITGATGAVAGAYIADITDGDERARHFGFMSACFGFGMVAGPVLGGLMGGFSPHTPFFAAAALNGLNFLTGCFLLPESHKGERRPLRREALNPLASFRWARGMTVVAALMAVFFIMQLVGQVPAALWVIFGEDRFHWDATTIGISLAAFGILHSLAQAMITAPVAARLGERRALMLGMIADGTGYILLAFATRGWMAFPIMVLLASGGIGMPALQAMLSRQVDEERQGQLQGSLAALTSLTSIVGPLLFTAIYAASITTWNGWAWIAGAALYLLCLPALRRGLWSGAGQRADR
TetA-3.4	MKPNRPLIVILSTVALDAVGIGLIMPVLPGLLRDLVHSNDVTAHYGILLALYALVQFACAPVLGALSDRFGRRPILLVSLAGATVDYAIMATAPFLWVLYIGRIVAGITGATGAVAGAYIADITDGDERARHFGFMSACFGFGMVAGPVLGGLMGGFSPHAPFFAAAALNGLNFLTGCFLLPESHKGERRPLRREALNPLASFRWARGMTVVAALMAVFFIMQLVGQVPAALWVIFGEDRFHWDATTIGISLAAFGILHSLAQAMITGPVAARLGERRALMLGMIADGTGYILLAFATRGWMAFPIMVLLASGGIGMPALQTMLSRQVDEERQGQLQGSLAALTSLTSIVGPLLFTAIYAASITTWNGWAWIAGAALYLLCLPALRRGLWSGAGQRADR
TetA-3.5	MKPNRPLIVILSTVALDAVGIGLIMPVLPGLLRDLVHSNDVTAHYGILLALYALVQFACAPVLGALSDRFGRRPILLVSLAGATVDYAIMATVPFLWVLYIGRIVAGITGATGAVAGAYIADITDGDERARHFGFMSACFGFGMVAGPVLSGLMGGFSPHAPFFAAAALNGLNFLTGCFLLPESHKGERRPLRREALNPLASFRWARGMTVVAALMAVFFIMQLVGQVPAALWVIFGEDRFHWDATTIGISLAAFGILHSLAQAMITAPVAARLGERRALMLGMIADGTGYILLAFATRGWMAFPIMVLLASGGIGMPALQAMLSRQVDEERQGQLQGSLAALTSLTSIVGPLLFTAIYAASITTWNGWAWIAGAALYLLCLPALRRGLWSGAGQRADR
TetA-3.6	MKPNRPLIVILSTVALDAVGIGLIMPVLPGLLRDLVHSNDVTAHYGILLALYALVQFACAPVLGALSDRFGRRPILLVSLAGATVDYAIMATVPFLWVLYIGRIVAGITGATGAVAGAYIADITDGDERARHFGFMSACFGFGMVAGPVLGGLMGGFSPHAPFFAAAALNGLNFLTGCFLLPESHKGERRPLRREALNPLASFRWARGMTVVAALMAVFFIMQLVGQVPAALWVIFGEDRFHWDATTIGISLAAFGILHSLAQAMITAPVAARLGERRALMLGMIADGTGYILLAFATRGWMAFPIMVLLASGGIGMPALQAMLSRQVDEERQGQLQGSLAALTSLTSIVGPLLFTAIYAASITTWNGWVWIAGAALYLLCLPALRRGLWSGAGQRADR
TetA-4.1	MKPNRPLIVILSTVALDAVGIGLIMPVLPGLLRDLVHSNDVTAHYGILLALYALMQFACAPVLGALSDRFGRRPVLLVSLAGAAVDYAIMATTPFLWVLYIGRIVAGITGATGAVAGAYIADITDGDERARHFGFMSACFGFGMVAGPVLGGLMGGFSPHAPFFAAAALNGLNFLTGCFLLPESHKGERRPLRREALNPLASFRWARGMTVVAALMAVFFIMQLVGQVPAALWVIFGEDRFHWDATTIGISLAAFGILHSLAQAMITGPVAARLGERRALMLGMIADGTGYILLAFATRGWMAFPIMVLLASGGIGMPALQAMLSRQVDEERQGQLQGSLAALTSLTSIVGPLLFTAIYAASITTWNGWAWIAGAALYLLCLPALRRGLWSGAGQRADR
TetA-5.1	MKPNRPLIVILCTVALDAVGIGLIMPVLPGLLRDLVHSNDVTAHYGILLALYALMQFACAPVLGALSDRFGRRPVLLVSLSGAAIDYAIMATAPFLWVLYIGRIVAGITGATGAVAGAYIADITDGDERARYFGFMSACFGFGMVAGPVLGGLMSSFSPHAPFFAAAALNGLNFLMGIFLLPESHKGERRPLRREALNPLASFRWVRGMTVIAALMAVFFIMQLVGQAPATLWVIFGEDRFHWDTSLIGISLAAFGILHSLAQAMITGPVTTRLGERRALMLGMIADGAGYILLALATRGWMAFPIMVLLASGGIGMPALQAVLSRQVDEERQGQLQGSLAALTSLTSIVGPLLFTAIYAASITTWNGWAWIAGAALYLLCLPALRRGFWSGVGQRADR
TetA-6.1	MKPNRPLIVILSTVALDAVGIGLIMPVLPGLLRDLVHSNDVTAHYGILLALYALMQFACAPVLGALSDRFGRRPVLLVSLAGAAVDYAIMATAPFLWVLYIGRIVAGITGATGAVAGAYIADITDGDERARHFGFMSACFGFGMVAGPVLGGLMGGFSPRSVLRRGSLERPQFPDGLFPLPESHKGERRPLRREALNPLASFRWARGMTVVAALMAVFFIMQLVGQVPAALWVIFGEDRFHWDATTIGISLAAFGILHSLAQAMITGPVAARLGERRALMLGMIADGTGYILLAFATRGWMAFPIMVLLASGGIGMPALQAMLSRQVDEERQGQLQGSLAALTSLTSIVGPLLFTAIYAASITTWNGWAWIAGAALYLLCLPALRRGLWSGAGQRADR

## Sheet: Table S3
Table S3. Bacterial strains used in this study
Strain ID	Reference
E. coli DH5α	Lab
K. pneumoniae Kp36	[1]
K. pneumoniae TU37	Christoph Tang laboratory, University of Oxford
K. pneumoniae HS11286	[2]
TU37 pUA139 tetA-1.1	This study
TU37 pUA139 tetA-2.1	This study
TU37 pUA139 tetA-3.1	This study
TU37 pUA139 tetA-2.2	This study
TU37 pUA139 tetA-5.1	This study
TU37 pUA139 tetA-3.2	This study
TU37 pUA139 tetA-4.1	This study
TU37 pUA139 tetA-3.3	This study
TU37 pUA139 tetA-1.2	This study
TU37 pUA139 tetA-1.3	This study
TU37 pUA139 tetA-6.1	This study
TU37 pUA139 tetA-3.4	This study
TU37 pUA139 tetA-3.5	This study
TU37 pUA139 tetA-3.6	This study
TU37 pUA139 tetA-1.4	This study
TU37 pUA139 tetA-1.5	This study
TU37 pUA139 tetA-1.6	This study
TU37 pUA139 tetA-1.7	This study
TU37 pUA139 tetA-2.3	This study
TU37 pUA139 tetA-2.4	This study
TU37 pUA139 tetA-2.5	This study
TU37 pUA139 tetA-2.6	This study
TU37 pUA139 tetA-2.7	This study
TU37 pUA139 tetA-1.8	This study
TU37 pUA139 tetA-1.9	This study
TU37 pUA139 tetA-2.8	This study
TU37 pUA139 tetA-1.10	This study
TU37 pUA139 tetA-1.11	This study
TU37 pUA139 ada	This study
HS11286 pUA139 tetA-1.1	This study
HS11286 pUA139 tetA-1.6	This study
HS11286 pUA139 tetA-2.6	This study
HS11286 pUA139 tetA-1.8	This study
HS11286 pUA139 tetA-1.10	This study
HS11286 pUA139 ada	This study

## Sheet: Table S4
Table S4. Plasmids used in this study
Plasmid name	Reference
pUA139 ada	[3]
pUA139 tetA-1.1	This study
pUA139 tetA-2.1	This study
pUA139 tetA-3.1	This study
pUA139 tetA-2.2	This study
pUA139 tetA-5.1	This study
pUA139 tetA-3.2	This study
pUA139 tetA-4.1	This study
pUA139 tetA-3.3	This study
pUA139 tetA-1.2	This study
pUA139 tetA-1.3	This study
pUA139 tetA-6.1	This study
pUA139 tetA-3.4	This study
pUA139 tetA-3.5	This study
pUA139 tetA-3.6	This study
pUA139 tetA-1.4	This study
pUA139 tetA-1.5	This study
pUA139 tetA-1.6	This study
pUA139 tetA-1.7	This study
pUA139 tetA-2.3	This study
pUA139 tetA-2.4	This study
pUA139 tetA-2.5	This study
pUA139 tetA-2.6	This study
pUA139 tetA-2.7	This study
pUA139 tetA-1.8	This study
pUA139 tetA-1.9	This study
pUA139 tetA-2.8	This study
pUA139 tetA-1.10	This study
pUA139 tetA-1.11	This study

## Sheet: Table S5
Table S5. Primers used in this study
Primer name	reference	Sequence(5’to3’)
P2053	pUA139 backbone F	CATCGAGGTGAAGACGAAAGG
P2055	pUA139 seq F	GCTGGCAATTCCGACGTC
P2176	pUA139 tetA-1.1 tetA-1.1 F	CTCGATGTCAATCGTCACCCTTTCTCG
P2177	pUA139 tetA-1.1 tetA-1.1 R	TAGAGCTTGCATGCCTGCAGGTCTGGACATTCAGCGATCGGCTCGTTG
P2178	pUA139 tetA-1.1 check R	GACTGAGCCTTTCGTTTTATTTG
P2179	pUA139 tetA-1.1 check F	CGGCTGCAACTTTGTCATG
P2180	pUA139 tetA-1.1 backbone R	ATGTCCAGACCTGCAGG
P2181	pUA139 tetA-2.1 tetA-2.1 R	ATGCCTGCAGGTCTGGACATCTATGTGCAACGGGAATTTGAAGAATTTCTCCAAAGCCCGCGACG
P2185	pUA139 tetA-2.2 Fragment 3 F	TTTCCTTTGGGTTCTCTATATCGGG
P2210	pUA139 tetA-1.6 S251A F	TTTCACTGGGACGCGACCACGATCGGCATTGCGCTTGCCGCATTTG
P2211	pUA139 tetA-1.6 S251A R	AATGCCGATCGTGGTCG
P2212	pUA139 tetA-2.6 G300E F	GCTACATCCTGCTTGCCTTCGCGACACGGGAATGGATGGCGTTCCCG
P2213	pUA139 tetA-2.6 G300E R	CCCGTGTCGCGAAGGC
P2232	pUA139 tetA-1.4 A254V F	ATTTCGCTTGCCGTATTTGGCATTC
P2233	pUA139 tetA-1.4 A254V R	AGAATGCCAAATACGGCAAG
P2234	pUA139 tetA-1.5 S312W F	CATCGGAATGCCGGCG
P2235	pUA139 tetA-1.5 S312W R	TTGCAGCGCCGGCATTCCGATGCCACCCCAAGC
P2236	pUA139 tetA-3.6 A370V F	TATAACAACGTGGAACGGGTGGGTATGG
P2237	pUA139 tetA-3.6 A370V R	CCACCCGTTCCACGTTG
P2238	pUA139 tetA-1.3 T42A F	ACTCGAACGACGTCGCCGCCC
P2239	pUA139 tetA-1.3 T42A R	ATAGTGGGCGGCGACG
P2271	pUA139 tetA-3.2 backbone F	ATACAGCGCCAGCAGAATG
P2272	pUA139 tetA-3.2 M55V V75I A84T A93V F	CATTCTGCTGGCGCTGTATGCGTTGGTGCAATTTGCCTG
P2273	pUA139 tetA-3.2 M55V V75I A84T A93V R	CGCCCGATATAGAGAACCCAAAGGAAAGGCACTGTCGCCATG
P2274	pUA139 tetA-3.1 backbone F	CAATGATCACCGCCCCTGTAGC
P2275	pUA139 tetA-3.1 backbone F	TACAGGGGCGGTGATCATTGCCTGGGC
P2276	pUA139 tetA-3.5 backbone F	CGCGGGACCTGTGCTCAGTGGGCTGATG
P2277	pUA139 tetA-3.5 backbone R	GAGCACAGGTCCCGCG
P2278	pUA139 tetA-3.4 backbone F	CCGGCGCTGCAAACAATG
P2279	pUA139 tetA-3.4 backbone R	CCTGGACAACATTGTTTGCAG
P2280	pUA139 tetA-3.3 backbone F	TTTCTCCCCCCACACTCCGTTC
P2281	pUA139 tetA-3.3 backbone R	GCGGCGAAGAACGGAGTGTG
P2282	pUA139 tetA-4.1 backbone R	CCGATATAGAGAACCCAAAGGAAAGGCGTCGTCGC
P2283	pUA139 tetA-1.3 backbone F	AACGACGTCGCCGCCCAC
P2284	pUA139 tetA-1.3 backbone R	ATAGTGGGCGGCGACGTCG
P2291	pUA139 tetA-6.1 M20 F	TGGGCTGATGGGCGGTTTCTCCCCACGCTCCGTTCTTCGC
P2292	pUA139 tetA-6.1 M20 R	CGTTCGCCTTTGTGCGACTCCGGCAAAGGAAACAGCCCGTCAG
P2293	pUA139 tetA-6.1 backbone F	AGAAACCGCCCATCAGC
P2294	pUA139 tetA-6.1 backbone R	AGTCGCACAAAGGCGAAC
P2295	pUA139 tetA-1.7 backbone F	CGTGCCACCCAACAGAC
P2296	pUA139 tetA-1.7 backbone R	GGGGTCTGTTGGGTGGCACG
P2305	pUA139 tetA-5.1 tetA-5.1 F	GTGAAACCCAACAGACCC
P2306	pUA139 tetA-5.1 backbone F	ATTACGATCAGGGGTCTGTTG
P2307	pUA139 tetA-2.5 backbone F	ATTACGATCAGGGTCTGTTG
P2308	pUA139 tetA-2.4 tetA-2.4 R	CCTGCAGGTCTGGACATCTATGTGCAACGGGAATTTGAAGAATTTCTCCAATGCC
P2309	pUA139 tetA-2.7 tetA-2.7 F	TTGCAACAGTGCCCTGTC
P2310	pUA139 tetA-2.7 backbone R	AGCGCGACAGGGCACTGTTGCAAGTCTGGCCTCCGGAC
P2408	pUA139 tetA-1.9 A214T F	GCAGGTGGATGAGGAACG
P2409	pUA139 tetA-1.9 A214T R	ACGTTCCTCATCCACCTGCTCGGACAACATTGCTTGCAGC
P2410	pUA139 tetA-1.9 RG deletion F	GCTCGCTTCGTTCCGGTGGGCCATGACCGTCGTCGCCG
P2411	pUA139 tetA-1.9 RG deletion R	ACCGGAACGAAGCGAGC
P2412	pUA139 tetA-2.8 Q263R F	ATTCTGCATTCACTCGCCCGAGCAATGATCACCGGCCC
P2413	pUA139 tetA-2.8 Q263R R	GGGCGAGTGAATGCAGAATG
P2414	pUA139 tetA-1.10 S38L F	CCTGCGCGATCTGGTTCACTTGAACGAC
P2415	pUA139 tetA-1.10 S38L R	AGTGAACCAGATCGCGC
P2416	pUA139 tetA-1.11 A214T F	CCCTGATGGCGGTCTTC
P2417	pUA139 tetA-1.11 A214T R	ATGAAGAAGACCGCCATCAGGGTGGCGACGACG
P2432	pUA139 tetA-2.8 M136A F	GCGGCACTTCGGCTTCGCGAGCGCC
P2433	pUA139 tetA-2.8 M136A R	AAGCCGAAGTGCCGC

## Sheet: References
References
1 Tan D, Zhang Y, Qin J, Le S, Gu J, Chen LK, et al. A Frameshift Mutation in wcaJ Associated with Phage Resistance in Klebsiella pneumoniae. Microorganisms. 2020;8(3); doi: 10.3390/microorganisms8030378.
2 Liu P, Li P, Jiang X, Bi D, Xie Y, Tai C, et al. Complete genome sequence of Klebsiella pneumoniae subsp. pneumoniae HS11286, a multidrug-resistant strain isolated from human sputum. J Bacteriol. 2012;194(7):1841-2; doi: 10.1128/JB.00043-12.
3 Zaslaver A, Bren A, Ronen M, Itzkovitz S, Kikoin I, Shavit S, et al. A comprehensive library of fluorescent transcriptional reporters for Escherichia coli. Nat Methods. 2006;3(8):623-8; doi: 10.1038/nmeth895.
